# Supplementary material for: The Effects of Prebiotic Supplementation with OMNi-LOGiC® FIBRE on Fecal Microbiome, Fecal Volatile Organic Compounds, and Gut Permeability in Murine Neuroblastoma-Induced Tumor-Associated Cachexia
Source: Nutrients. 2020 Jul 8;12(7):2029. doi: 10.3390/nu12072029 (PMC7400931; doi:10.3390/nu12072029)
Supplement: Supplementary file 1 [file nutrients-12-02029-s001.zip › Suppl Files/Supplementary Table S1.xlsx]

## Sheet: Supplement 2
Supplementary Table S1: Correlation analysis between microbiota and fecal ethanol levels
2-tailed Spearman Rho Test		Ethanol	Muribaculum	Alloprevotella	Allistipes	Lactobacillus	Candidatus	AD3011	Roseburia	Tyzerella3	Eubacterium	Anaerotruncus	Butyricoccus	UCG13	UBA1819	Erysipelatoclostridium
Ethanol	Coefficient	1	-,369*	0.0116006	-0.0210934	-0.0619617	0.177895	-0.219441	,364*	0.0544385	,337*	-0.0426069	0.0158231	-0.14215	0.0734994	0.175594
	p-value		0.0267182	0.946463	0.902814	0.719599	0.299266	0.198471	0.0289873	0.752505	0.0441232	0.805116	0.927021	0.40823	0.670101	0.305661
Muribaculum	Coefficient	-,369*	1	0.283072	-0.108758	0.020197	0.110368	-0.0464943	-,344*	-0.194704	-,357*	-0.152262	-0.241528	0.0709014	-0.00376168	-0.222436
	p-value	0.0267182		0.0850514	0.515716	0.904201	0.509479	0.781638	0.0343253	0.241441	0.0278812	0.361459	0.14405	0.672296	0.982118	0.179509
Alloprevotella	Coefficient	0.0116006	0.283072	1	-0.259671	,378*	,370*	0.0447731	-0.265404	0.0113451	-0.285026	-0.162716	-,359*	0.172234	-0.230259	0.216956
	p-value	0.946463	0.0850514		0.115398	0.0192282	0.0221071	0.789535	0.107302	0.946103	0.0828282	0.329032	0.0269742	0.301131	0.164296	0.190744
Allistipes	Coefficient	-0.0210934	-0.108758	-0.259671	1	-,562**	-,324*	0.164015	-0.128277	-0.316083	0.0541315	-0.174606	-0.0545614	0.165345	0.196704	0.0421488
	p-value	0.902814	0.515716	0.115398		0.000242963	0.0471388	0.325132	0.442776	0.0532032	0.746863	0.294423	0.744919	0.321169	0.236544	0.801617
Lactobacillus	Coefficient	-0.0619617	0.020197	,378*	-,562**	1	,452**	0.00300126	0.0772178	,326*	0.0416143	0.0399146	-0.0322334	-0.0520737	-,329*	0.0978136
	p-value	0.719599	0.904201	0.0192282	0.000242963		0.00442396	0.985732	0.644949	0.0454736	0.804084	0.811939	0.847655	0.756187	0.0433828	0.559069
Candidatus	Coefficient	0.177895	0.110368	,370*	-,324*	,452**	1	0.0521388	-0.132212	0.157598	-0.19568	0.0526258	-0.0981865	-0.118644	-0.169313	,380*
	p-value	0.299266	0.509479	0.0221071	0.0471388	0.00442396		0.755892	0.428788	0.344674	0.239043	0.753682	0.557564	0.478044	0.309528	0.0186577
AD3011	Coefficient	-0.219441	-0.0464943	0.0447731	0.164015	0.00300126	0.0521388	1	-0.235678	-0.0355171	-0.0203468	-0.00738633	-0.181728	-0.133528	-0.248402	-0.0616051
	p-value	0.198471	0.781638	0.789535	0.325132	0.985732	0.755892		0.154318	0.832345	0.903494	0.964895	0.274856	0.424166	0.132636	0.713304
Roseburia	Coefficient	,364*	-,344*	-0.265404	-0.128277	0.0772178	-0.132212	-0.235678	1	0.303961	0.29316	,373*	,441**	-0.0326627	-0.0100664	-0.0714453
	p-value	0.0289873	0.0343253	0.107302	0.442776	0.644949	0.428788	0.154318		0.0635504	0.0740558	0.0211946	0.00559652	0.84565	0.95217	0.669925
Tyzerella3	Coefficient	0.0544385	-0.194704	0.0113451	-0.316083	,326*	0.157598	-0.0355171	0.303961	1	0.190209	,411*	0.262868	0.277817	0.107432	0.209623
	p-value	0.752505	0.241441	0.946103	0.0532032	0.0454736	0.344674	0.832345	0.0635504		0.252691	0.0103952	0.110829	0.0912585	0.520877	0.206543
Eubacterium	Coefficient	,337*	-,357*	-0.285026	0.0541315	0.0416143	-0.19568	-0.0203468	0.29316	0.190209	1	0.209472	0.211071	-0.0639708	0.0568733	0.00993313
	p-value	0.0441232	0.0278812	0.0828282	0.746863	0.804084	0.239043	0.903494	0.0740558	0.252691		0.206879	0.203355	0.702787	0.734494	0.952803
Anaerotruncus	Coefficient	-0.0426069	-0.152262	-0.162716	-0.174606	0.0399146	0.0526258	-0.00738633	,373*	,411*	0.209472	1	,684**	0.121697	-0.129599	0.254779
	p-value	0.805116	0.361459	0.329032	0.294423	0.811939	0.753682	0.964895	0.0211946	0.0103952	0.206879		2.1783e-06	0.466712	0.438048	0.122661
Butyricoccus	Coefficient	0.0158231	-0.241528	-,359*	-0.0545614	-0.0322334	-0.0981865	-0.181728	,441**	0.262868	0.211071	,684**	1	0.048855	0.135619	-0.0489741
	p-value	0.927021	0.14405	0.0269742	0.744919	0.847655	0.557564	0.274856	0.00559652	0.110829	0.203355	2.1783e-06		0.77084	0.416879	0.770297
UCG13	Coefficient	-0.14215	0.0709014	0.172234	0.165345	-0.0520737	-0.118644	-0.133528	-0.0326627	0.277817	-0.0639708	0.121697	0.048855	1	0.271526	0.0411077
	p-value	0.40823	0.672296	0.301131	0.321169	0.756187	0.478044	0.424166	0.84565	0.0912585	0.702787	0.466712	0.77084		0.0991415	0.806423
UBA1819	Coefficient	0.0734994	-0.00376168	-0.230259	0.196704	-,329*	-0.169313	-0.248402	-0.0100664	0.107432	0.0568733	-0.129599	0.135619	0.271526	1	-0.212993
	p-value	0.670101	0.982118	0.164296	0.236544	0.0433828	0.309528	0.132636	0.95217	0.520877	0.734494	0.438048	0.416879	0.0991415		0.199173
Erysipelatoclostridium	Coefficient	0.175594	-0.222436	0.216956	0.0421488	0.0978136	,380*	-0.0616051	-0.0714453	0.209623	0.00993313	0.254779	-0.0489741	0.0411077	-0.212993	1
	p-value	0.305661	0.179509	0.190744	0.801617	0.559069	0.0186577	0.713304	0.669925	0.206543	0.952803	0.122661	0.770297	0.806423	0.199173
