# Supplementary material for: The Effects of Prebiotic Supplementation with OMNi-LOGiC® FIBRE on Fecal Microbiome, Fecal Volatile Organic Compounds, and Gut Permeability in Murine Neuroblastoma-Induced Tumor-Associated Cachexia
Source: Nutrients. 2020 Jul 8;12(7):2029. doi: 10.3390/nu12072029 (PMC7400931; doi:10.3390/nu12072029)
Supplement: Supplementary file 1 [file nutrients-12-02029-s001.zip › Suppl Files/Supplementary Table S2.xlsx]

## Sheet: Supplement 3
Supplementary Table S2: Correlation analysis between fecal VOCS, liver and muscle weight
2-tailed Spearman Rho Test		Liver weight	Muscle weight	Octane	Pentane	Hexane	Benzene	2,4-Dimethylfurane	Toluene	p-Xylene	o-Xylene	Ethanol	Isopropyl Alcohol	Acetone	Methylvinylketone	3-Pentanone	2-Pentanone	2,3-Pentandione	2-Hexanone	2,3-Heptanedione	2-Acetoxy-3-Butanone	2-Methyl-3-Hexanone	Acetaldehyde	2-Propenal	Propanal	2-Methylpropanal	3-Methylbutanal	Hexanal	Benzaldehyde	Dimethylsulfide	Carbondisulfide	Acetacetat Methyl Esther	Ethylacetate	Methylpropionate	Isopropylacetate	Propionic Acid Ethyl Ester	n-Propylacetate	Butanoic Acid Methyl Ester	Isopropylpropionate	2-Methylpropionic Acid Ethyl Ester	2-Methylbutanoic Acid Methyl Ester	Butanoic Acid Ethyl Ester	Propionic Acid Pentyl Ester	Acidic Acid Butyl Ester	Methylvalerate	1-Methoxy-2-Propylacetate	Isopropylbutyrate	2-Methylbutanoic Acid Ethyl Ester	Butanoic Acid Propyl Ester
Liver weight	Coefficient	1	,439**	,484**	,330*	0.237225	-,360*	-0.293702	-0.0339812	-,413*	-0.154503	-,569**	-,331*	-,385*	-,355*	-0.173253	-,419*	-0.270117	-,463**	-0.0753474	-0.0377068	-0.208398	,346*	0.0464667	0.177629	-0.0594671	-0.160638	0.122281	-,332*	-0.089973	-,487**	-0.278414	-,622**	-,369*	-0.103941	-,556**	-,532**	-0.0851365	-,464**	-,452**	-0.301989	-0.148443	-,506**	-,556**	-0.168321	0.0588241	-0.0490143	-,466**	-,577**
	p-value		0.00586528	0.00276681	0.0492728	0.163591	0.0310861	0.0821057	0.844024	0.0122345	0.368269	0.000291781	0.0483982	0.020371	0.0336938	0.312257	0.0110385	0.111097	0.00442454	0.662291	0.827169	0.222577	0.0389661	0.787848	0.300001	0.730459	0.349318	0.477416	0.048117	0.601777	0.0026195	0.10013	5.03927e-05	0.026883	0.546328	0.000428012	0.000836953	0.621525	0.00435701	0.00570769	0.0734473	0.387575	0.00162498	0.000425335	0.326441	0.733266	0.776504	0.00421879	0.000232705
Muscle weight	Coefficient	,439**	1	,352*	0.0795301	0.0738832	-0.225647	-0.218989	0.220747	-,438**	-,353*	-,362*	-,422*	-0.22642	-0.0825624	0.0930954	-0.209067	0.0612627	-0.0735038	0.0769896	0.196523	0.162054	,407*	0.103669	0.0184386	0.105861	0.143898	,390*	-0.0571209	0.0358456	-0.096712	0.0113468	-0.2585	-0.102895	-0.0965349	-0.240733	-0.312811	0.00219341	-,400*	-0.128367	-0.123727	-0.0659238	-0.312444	-0.197302	-0.0166548	0.10016	0.0530184	-0.311675	-,460**
	p-value	0.00586528		0.0353977	0.644747	0.668476	0.185755	0.19942	0.195746	0.00751534	0.0348346	0.0299099	0.0103436	0.184211	0.632145	0.589173	0.221061	0.722636	0.670082	0.655382	0.250652	0.345031	0.0137739	0.547384	0.914998	0.5389	0.40243	0.0187736	0.74072	0.835581	0.574722	0.947632	0.127942	0.550394	0.575426	0.157268	0.0632329	0.98987	0.015779	0.455599	0.472183	0.702462	0.0635596	0.24874	0.923196	0.561094	0.758767	0.0642489	0.00475549
Octane	Coefficient	,484**	,352*	1	0.0945267	,366*	-0.241956	-0.132989	0.16731	-0.17208	-0.107983	-,434**	-0.293394	-,349*	-0.274091	-0.169627	-0.132853	-0.136715	-0.326533	0.0361936	-0.0709218	-0.0945267	0.254826	-0.120978	0.0131274	-0.204376	-0.101931	0.170399	-,347*	-0.328185	-,344*	-0.232175	-,366*	-0.1861	0.172864	-0.271557	-0.284942	0.06349	-0.235703	-0.158455	-0.168093	0.00388204	-0.244803	-,423*	0.035567	-0.000598641	0.164894	-,363*	-0.314506
	p-value	0.00276681	0.0353977		0.583435	0.0281312	0.155105	0.439395	0.329396	0.315593	0.530744	0.00822775	0.0824422	0.0370893	0.105736	0.322647	0.439867	0.426565	0.0519312	0.834006	0.681049	0.583435	0.133644	0.482156	0.939429	0.231834	0.554156	0.320416	0.0378415	0.0506866	0.0402387	0.173011	0.0279631	0.277159	0.313361	0.109131	0.0920971	0.712972	0.16639	0.355992	0.327105	0.982073	0.150155	0.0101083	0.836841	0.997235	0.336529	0.0295102	0.0617403
Pentane	Coefficient	,330*	0.0795301	0.0945267	1	,331*	-0.288803	0.0147828	-0.16503	-0.264371	0.00707588	-,368*	-,406*	-,613**	-,748**	-,481**	-,389*	-,629**	-,608**	-,349*	-,459**	-,552**	-0.0318571	-0.0412575	0.183309	-,377*	-,426**	-0.088782	-,413*	0.128473	-0.307754	-,414*	-,696**	-,663**	-,472**	-,723**	-,736**	-0.246659	-,620**	-,687**	-,535**	-0.291164	-,638**	-,502**	-0.312968	-0.218325	-0.266401	-,595**	-,542**
	p-value	0.0492728	0.644747	0.583435		0.048735	0.0875848	0.931807	0.336124	0.119207	0.96733	0.0272159	0.0139989	7.14998e-05	1.57918e-07	0.00298207	0.0190649	3.90832e-05	8.30324e-05	0.0368381	0.00486881	0.000479403	0.853666	0.811175	0.284558	0.0233943	0.00950517	0.606615	0.0123983	0.455223	0.0678566	0.0119781	2.416e-06	1.04116e-05	0.00365248	6.32822e-07	3.16065e-07	0.146991	5.51282e-05	3.6744e-06	0.000775467	0.0849098	2.88694e-05	0.00180996	0.0630934	0.200821	0.116292	0.000130238	0.000631934
Hexane	Coefficient	0.237225	0.0738832	,366*	,331*	1	-0.128185	0.195878	0.150837	0.203937	0.293208	0.00870045	0.0319076	-0.287516	-0.308449	-0.0777349	-0.0715757	-0.11586	-0.302766	0.0670106	-,386*	-0.23284	-0.0774775	0.0643501	0.211583	-0.10399	-0.0293436	-0.0216216	-0.160103	0.0746461	-0.298217	-0.0633205	-0.234128	-0.168082	0.251462	-0.202574	-0.0851995	-0.10367	-0.0754039	-0.144293	-0.113778	-0.125002	-0.0895811	-0.276562	-0.0301547	-0.108953	0.139891	-0.153862	-0.15899
	p-value	0.163591	0.668476	0.0281312	0.048735		0.456241	0.252239	0.379879	0.232858	0.0826462	0.959835	0.853436	0.0890692	0.0672053	0.652255	0.678266	0.501012	0.0726731	0.697786	0.0200674	0.17175	0.653334	0.709252	0.215428	0.546137	0.865101	0.900392	0.350948	0.665251	0.0772949	0.713706	0.169324	0.327137	0.139029	0.236064	0.621267	0.547377	0.662054	0.401126	0.508787	0.467595	0.603367	0.102504	0.861408	0.527039	0.415795	0.370282	0.354352
Benzene	Coefficient	-,360*	-0.225647	-0.241956	-0.288803	-0.128185	1	-0.111974	0.0311454	0.303948	-0.135366	,461**	,501**	,387*	,363*	0.231403	0.128476	,444**	0.296308	0.242209	0.182446	0.279459	-0.12278	0.225225	0.0990991	0.297555	0.18121	0.0519949	,528**	0.27619	0.247635	,524**	,408*	,443**	0.251723	,442**	,465**	0.0258854	,507**	0.278699	,412*	-0.00284683	,507**	0.242626	-0.00128866	0.24245	0.0225483	,494**	,451**
	p-value	0.0310861	0.185755	0.155105	0.0875848	0.456241		0.515573	0.8569	0.0715086	0.431184	0.0047005	0.00185961	0.0197586	0.0295783	0.174485	0.455213	0.00672814	0.079302	0.154662	0.28687	0.0988094	0.475606	0.1866	0.565272	0.0779869	0.290204	0.76329	0.000923109	0.102985	0.145347	0.00104295	0.0133805	0.00685195	0.138606	0.00699821	0.00425899	0.880878	0.00160116	0.0997681	0.0126254	0.986853	0.00159669	0.15393	0.994049	0.154239	0.896146	0.00218097	0.00576313
2,4-Dimethylfurane	Coefficient	-0.293702	-0.218989	-0.132989	0.0147828	0.195878	-0.111974	1	-0.0167195	0.214117	,486**	0.0944254	0.216269	0.134062	0.0645031	0.152469	0.10203	0.00506316	-0.00538809	-0.0187552	-0.201263	-0.0506512	-0.219654	0.0365067	-0.0168729	0.0378872	0.165354	-0.102618	0.174404	-0.0113508	0.240224	-0.0288372	0.0825767	0.00306779	-0.019451	0.0731668	0.167962	0.039293	0.0301659	0.012898	-0.00398839	0.0884483	0.117197	0.168789	-0.0320998	-0.21244	0.0248629	-0.0844635	0.21242
	p-value	0.0821057	0.19942	0.439395	0.931807	0.252239	0.515573		0.922899	0.209854	0.00265493	0.58384	0.205201	0.435676	0.708591	0.374683	0.553766	0.97662	0.97512	0.913544	0.239175	0.769239	0.198025	0.832591	0.922193	0.826355	0.335163	0.551474	0.309003	0.947614	0.158175	0.867408	0.632085	0.985833	0.910349	0.67151	0.32749	0.820015	0.861357	0.940485	0.981582	0.607974	0.49605	0.325077	0.852563	0.213533	0.885552	0.624295	0.213577
Toluene	Coefficient	-0.0339812	0.220747	0.16731	-0.16503	0.150837	0.0311454	-0.0167195	1	-0.297942	-0.148025	-0.14949	-0.269269	0.255084	0.319816	,372*	0.187178	,413*	0.283649	,346*	,520**	,457**	,470**	0.129472	-0.043758	,404*	,356*	,606**	,358*	0.157529	-0.00991055	,353*	0.186349	0.254826	0.200282	0.215187	0.0362934	,446**	-0.0785677	0.291793	0.268486	0.250262	-0.00888088	0.231403	0.242784	0.194558	0.185141	0.0412276	0.0106884
	p-value	0.844024	0.195746	0.329396	0.336124	0.379879	0.8569	0.922899		0.077582	0.388927	0.384198	0.112267	0.133239	0.0572426	0.0252826	0.274336	0.012305	0.0936471	0.0389235	0.00116191	0.0050875	0.00384465	0.451694	0.799956	0.0145775	0.0332347	8.83845e-05	0.032025	0.358847	0.954254	0.0347635	0.276506	0.133644	0.241521	0.207532	0.833555	0.00640772	0.648768	0.0842085	0.113356	0.140987	0.959002	0.174484	0.153654	0.255513	0.279687	0.81131	0.950667
p-Xylene	Coefficient	-,413*	-,438**	-0.17208	-0.264371	0.203937	0.303948	0.214117	-0.297942	1	,548**	,640**	,650**	0.264257	0.193145	0.190881	0.250482	0.107088	0.123959	0.0474928	-0.162083	0.15769	-,392*	-0.114633	-0.00940045	0.106277	0.192709	-,413*	0.140484	-0.134479	0.279942	0.141007	,424**	,392*	,498**	,417*	,658**	-0.0512132	,744**	0.214691	0.314935	0.0853276	,661**	0.214149	0.115043	-0.197069	0.0838729	,468**	,530**
	p-value	0.0122345	0.00751534	0.315593	0.119207	0.232858	0.0715086	0.209854	0.077582		0.000540887	2.60142e-05	1.76393e-05	0.119372	0.259049	0.264782	0.140628	0.534175	0.471346	0.783274	0.344944	0.358351	0.0179879	0.505586	0.956606	0.537294	0.260147	0.0122167	0.413801	0.434239	0.0982032	0.41205	0.00994914	0.0179879	0.00199585	0.011342	1.31894e-05	0.76675	1.97896e-07	0.208605	0.0613663	0.62074	1.13333e-05	0.209785	0.504058	0.249311	0.626729	0.00398608	0.00088043
o-Xylene	Coefficient	-0.154503	-,353*	-0.107983	0.00707588	0.293208	-0.135366	,486**	-0.148025	,548**	1	0.25799	,428**	0.0281583	-0.171895	0.0160166	0.0573647	-0.189665	-0.0487425	-0.235453	-,422*	-0.178364	-0.323691	-0.0922248	0.132266	-0.0576082	0.0382333	-,353*	-0.0684582	-0.164558	0.21443	-0.185225	0.161821	0.113408	0.202842	0.141825	,400*	-0.0334757	,418*	-0.0319131	0.125816	0.0779222	,381*	0.0555128	0.0126746	-,362*	0.0126235	0.181193	,369*
	p-value	0.368269	0.0348346	0.530744	0.96733	0.0826462	0.431184	0.00265493	0.388927	0.000540887		0.128722	0.00925803	0.870503	0.316122	0.926131	0.739652	0.267895	0.777712	0.166854	0.0104554	0.297971	0.0541281	0.592676	0.441906	0.738585	0.824793	0.034913	0.691575	0.337527	0.209173	0.279466	0.345736	0.510176	0.235432	0.409315	0.0157435	0.846317	0.0112834	0.853411	0.464676	0.65147	0.0217522	0.747779	0.941514	0.0301954	0.94175	0.290249	0.026896
Ethanol	Coefficient	-,569**	-,362*	-,434**	-,368*	0.00870045	,461**	0.0944254	-0.14949	,640**	0.25799	1	,826**	,384*	,382*	,332*	,376*	0.245258	,454**	0.314981	0.041858	0.250233	-,398*	0.0424476	0.0147644	0.235439	,355*	-0.230694	,374*	0.167945	,449**	0.285797	,674**	,504**	,353*	,637**	,693**	-0.0316584	,733**	,507**	,421*	0.163956	,691**	,515**	0.178193	-0.0116503	0.0436777	,743**	,663**
	p-value	0.000291781	0.0299099	0.00822775	0.0272159	0.959835	0.0047005	0.58384	0.384198	2.60142e-05	0.128722		5.65185e-10	0.0206267	0.0213697	0.0477633	0.0239008	0.149376	0.00537713	0.0613267	0.808478	0.141036	0.016185	0.805831	0.931892	0.166879	0.0334084	0.175847	0.0244784	0.327538	0.00604661	0.0910834	6.65633e-06	0.0017203	0.0345312	2.92352e-05	2.75717e-06	0.854569	3.66251e-07	0.00161655	0.0104911	0.339322	3.07236e-06	0.00132426	0.298443	0.946234	0.800316	2.10652e-07	1.04486e-05
Isopropyl Alcohol	Coefficient	-,331*	-,422*	-0.293394	-,406*	0.0319076	,501**	0.216269	-0.269269	,650**	,428**	,826**	1	0.317519	,332*	0.293913	0.183451	0.221854	0.302268	0.216611	-0.0135512	0.142249	-,394*	0.106618	0.139563	0.176918	0.280942	-,362*	0.318816	0.045397	,349*	0.204157	,494**	,431**	,415*	,507**	,709**	-0.177162	,772**	0.308614	,346*	0.0305165	,715**	0.296227	-0.0496114	-0.0455505	-0.0156134	,624**	,688**
	p-value	0.0483982	0.0103436	0.0824422	0.0139989	0.853436	0.00185961	0.205201	0.112267	1.76393e-05	0.00925803	5.65185e-10		0.0591548	0.047572	0.0818761	0.284178	0.193457	0.0731688	0.204466	0.937477	0.407901	0.0175711	0.535982	0.4169	0.30197	0.096958	0.0298492	0.0580688	0.792624	0.0369256	0.232345	0.00218565	0.00874863	0.0117825	0.00160551	1.30179e-06	0.301293	3.4829e-08	0.0670515	0.0389158	0.859761	9.49042e-07	0.079388	0.773852	0.791938	0.927986	4.71509e-05	3.61767e-06
Acetone	Coefficient	-,385*	-0.22642	-,349*	-,613**	-0.287516	,387*	0.134062	0.255084	0.264257	0.0281583	,384*	0.317519	1	,805**	,560**	,642**	,698**	,793**	,489**	,465**	,613**	0.041184	0.155212	-0.29009	,574**	,472**	0.179151	,807**	0.29112	,420*	,756**	,738**	,806**	,337*	,730**	,628**	0.324404	,469**	,725**	,754**	0.263332	,567**	,746**	,384*	0.177497	0.150015	,564**	,493**
	p-value	0.020371	0.184211	0.0370893	7.14998e-05	0.0890692	0.0197586	0.435676	0.133239	0.119372	0.870503	0.0206267	0.0591548		3.12638e-09	0.000381887	2.40242e-05	2.19349e-06	8.37816e-09	0.00248218	0.00431265	7.04836e-05	0.811505	0.366047	0.0861185	0.000251881	0.00365092	0.295812	2.83989e-09	0.0849596	0.0108506	9.44287e-08	2.81271e-07	3.01968e-09	0.0441969	4.36444e-07	4.19507e-05	0.0535698	0.00388404	5.6449e-07	1.07599e-07	0.120719	0.000314131	1.82113e-07	0.0208561	0.300365	0.38251	0.000342	0.00226547
Methylvinylketone	Coefficient	-,355*	-0.0825624	-0.274091	-,748**	-0.308449	,363*	0.0645031	0.319816	0.193145	-0.171895	,382*	,332*	,805**	1	,655**	,532**	,704**	,757**	,522**	,596**	,691**	0.113925	0.145183	-0.251875	,601**	,552**	0.288041	,773**	0.245158	,349*	,704**	,669**	,753**	,428**	,683**	,620**	0.226575	,464**	,711**	,650**	0.152728	,487**	,659**	0.224005	0.121063	0.084362	,543**	,452**
	p-value	0.0336938	0.632145	0.105736	1.57918e-07	0.0672053	0.0295783	0.708591	0.0572426	0.259049	0.316122	0.0213697	0.047572	3.12638e-09		1.483e-05	0.000850234	1.65157e-06	9.12038e-08	0.00109046	0.000124689	3.06854e-06	0.508238	0.398197	0.138361	0.000104769	0.000489066	0.0884611	3.36463e-08	0.149547	0.0367939	1.66623e-06	8.17791e-06	1.14744e-07	0.00912648	4.53482e-06	5.50922e-05	0.183905	0.00432864	1.16416e-06	1.76474e-05	0.373864	0.0025946	1.24547e-05	0.189062	0.481845	0.624713	0.000628221	0.00566323
3-Pentanone	Coefficient	-0.173253	0.0930954	-0.169627	-,481**	-0.0777349	0.231403	0.152469	,372*	0.190881	0.0160166	,332*	0.293913	,560**	,655**	1	0.268538	,746**	,475**	,570**	,612**	,876**	,454**	,446**	0.221107	,933**	,972**	,498**	,689**	0.294466	0.213399	,601**	,411*	,611**	,472**	,391*	,421*	0.0589826	0.311898	,331*	,537**	-0.087993	0.303366	0.282975	0.105155	0.325362	-0.0383474	0.288189	0.118107
	p-value	0.312257	0.589173	0.322647	0.00298207	0.652255	0.174485	0.374683	0.0252826	0.264782	0.926131	0.0477633	0.0818761	0.000381887	1.483e-05		0.113283	1.80963e-07	0.00343249	0.000284068	7.18413e-05	2.46662e-12	0.00543804	0.00646319	0.195	1.15464e-16	4.35969e-23	0.00199314	3.41071e-06	0.0812761	0.211424	0.000107913	0.0127217	7.53899e-05	0.00364771	0.0182961	0.0105907	0.732574	0.0640487	0.0485697	0.000726284	0.609829	0.0720804	0.094464	0.541625	0.0528279	0.824278	0.0882906	0.492689
2-Pentanon	Coefficient	-,419*	-0.209067	-0.132853	-,389*	-0.0715757	0.128476	0.10203	0.187178	0.250482	0.0573647	,376*	0.183451	,642**	,532**	0.268538	1	0.308009	,754**	0.288705	0.0730498	0.26446	-0.174047	-0.0677137	-,384*	0.237127	0.271627	0.0368177	,464**	-0.0046344	,348*	,483**	,641**	,596**	0.240557	,620**	,415*	,486**	,405*	,744**	,647**	,386*	,429**	,732**	,496**	-0.12425	,394*	,476**	,533**
	p-value	0.0110385	0.221061	0.439867	0.0190649	0.678266	0.455213	0.553766	0.274336	0.140628	0.739652	0.0239008	0.284178	2.40242e-05	0.000850234	0.113283		0.0676169	1.08203e-07	0.0876967	0.672006	0.119078	0.310008	0.694767	0.020813	0.163771	0.109036	0.831185	0.00434477	0.978599	0.0373984	0.00286348	2.55951e-05	0.000124128	0.157581	5.56387e-05	0.0119513	0.00268589	0.014396	1.9464e-07	1.97285e-05	0.0200253	0.00899412	3.89398e-07	0.00209494	0.470297	0.0173742	0.00334245	0.000812452
2,3-Pentandione	Coefficient	-0.270117	0.0612627	-0.136715	-,629**	-0.11586	,444**	0.00506316	,413*	0.107088	-0.189665	0.245258	0.221854	,698**	,704**	,746**	0.308009	1	,618**	,531**	,625**	,834**	,382*	,415*	0.0646241	,740**	,674**	,509**	,758**	0.253862	0.225684	,723**	,553**	,693**	,470**	,548**	,493**	0.0878526	,366*	,521**	,632**	-0.0524211	,437**	,378*	0.116267	,392*	0.0877614	,415*	0.256854
	p-value	0.111097	0.722636	0.426565	3.90832e-05	0.501012	0.00672814	0.97662	0.012305	0.534175	0.267895	0.149376	0.193457	2.19349e-06	1.65157e-06	1.80963e-07	0.0676169		5.94991e-05	0.000868948	4.55652e-05	2.67998e-10	0.0215663	0.0117777	0.708068	2.43486e-07	6.65797e-06	0.00153263	8.61946e-08	0.135172	0.185681	6.27087e-07	0.000463825	2.79596e-06	0.00383382	0.000546344	0.00226241	0.610402	0.0282454	0.00110882	3.50917e-05	0.761406	0.00766813	0.0229466	0.499498	0.0180825	0.610774	0.0117658	0.130473
2-Hexanone	Coefficient	-,463**	-0.0735038	-0.326533	-,608**	-0.302766	0.296308	-0.00538809	0.283649	0.123959	-0.0487425	,454**	0.302268	,793**	,757**	,475**	,754**	,618**	1	,446**	,413*	,560**	-0.124258	-0.0390083	-,401*	,419*	,411*	0.147508	,679**	0.145958	,539**	,670**	,791**	,800**	0.325228	,788**	,599**	0.271295	,482**	,826**	,806**	0.271949	,570**	,845**	,436**	0.0790066	0.242772	,646**	,591**
	p-value	0.00442454	0.670082	0.0519312	8.30324e-05	0.0726731	0.079302	0.97512	0.0936471	0.471346	0.777712	0.00537713	0.0731688	8.37816e-09	9.12038e-08	0.00343249	1.08203e-07	5.94991e-05		0.00634815	0.0124113	0.000382606	0.470268	0.821298	0.0152346	0.0110251	0.0127686	0.390603	5.38662e-06	0.395656	0.000691061	7.71158e-06	9.57046e-09	4.67732e-09	0.0529306	1.17487e-08	0.00011225	0.109487	0.00288836	5.43864e-10	3.11358e-09	0.108601	0.000285187	8.82984e-11	0.00788052	0.646933	0.153675	2.0594e-05	0.000147228
2,3-Heptanedione	Coefficient	-0.0753474	0.0769896	0.0361936	-,349*	0.0670106	0.242209	-0.0187552	,346*	0.0474928	-0.235453	0.314981	0.216611	,489**	,522**	,570**	0.288705	,531**	,446**	1	,490**	,562**	0.145037	0.0765835	-0.0900906	,516**	,543**	0.271321	,486**	0.260568	0.0710148	,531**	0.310337	,530**	,450**	,406*	0.275386	0.242758	0.171527	,458**	,402*	0.0783194	0.162947	,350*	,339*	,445**	0.171688	0.236604	0.132594
	p-value	0.662291	0.655382	0.834006	0.0368381	0.697786	0.154662	0.913544	0.0389235	0.783274	0.166854	0.0613267	0.204466	0.00248218	0.00109046	0.000284068	0.0876967	0.000868948	0.00634815		0.00244034	0.000358216	0.398678	0.657088	0.6013	0.0012628	0.000625792	0.109452	0.00263962	0.124813	0.680653	0.000856971	0.0654628	0.000878253	0.00590185	0.0140154	0.104033	0.153699	0.317176	0.00493269	0.0151662	0.649807	0.342343	0.0363862	0.0432721	0.00660404	0.316715	0.16473	0.440765
2-Acetoxy-3-Butanone	Coefficient	-0.0377068	0.196523	-0.0709218	-,459**	-,386*	0.182446	-0.201263	,520**	-0.162083	-,422*	0.041858	-0.0135512	,465**	,596**	,612**	0.0730498	,625**	,413*	,490**	1	,809**	,461**	0.113897	-0.0920138	,621**	,531**	,403*	,475**	0.171372	0.173097	,459**	0.273053	,385*	0.161281	0.317434	0.170581	0.14088	0.0847961	0.290393	0.30203	0.0141821	0.0734312	0.192136	0.0894926	,561**	0.0422636	0.198999	-0.0421494
	p-value	0.827169	0.250652	0.681049	0.00486881	0.0200674	0.28687	0.239175	0.00116191	0.344944	0.0104554	0.808478	0.937477	0.00431265	0.000124689	7.18413e-05	0.672006	4.55652e-05	0.0124113	0.00244034		2.28514e-09	0.00462061	0.508343	0.593526	5.2358e-05	0.000868633	0.0147766	0.00339048	0.317618	0.312698	0.00486389	0.107117	0.0204389	0.34737	0.0592264	0.31989	0.412475	0.622926	0.0857765	0.0734057	0.934572	0.670389	0.261596	0.603727	0.000368027	0.806656	0.244612	0.807169
2-Methyl-3-Hexanone	Coefficient	-0.208398	0.162054	-0.0945267	-,552**	-0.23284	0.279459	-0.0506512	,457**	0.15769	-0.178364	0.250233	0.142249	,613**	,691**	,876**	0.26446	,834**	,560**	,562**	,809**	1	,472**	0.251771	0.0218931	,847**	,823**	,505**	,668**	0.200644	0.281538	,600**	,477**	,664**	,420*	,483**	,411*	0.147101	0.320277	,421*	,583**	-0.0107472	,330*	0.319788	0.188395	,443**	0.0138907	,343*	0.105749
	p-value	0.222577	0.345031	0.583435	0.000479403	0.17175	0.0988094	0.769239	0.0050875	0.358351	0.297971	0.141036	0.407901	7.04836e-05	3.06854e-06	2.46662e-12	0.119078	2.67998e-10	0.000382606	0.000358216	2.28514e-09		0.00366821	0.138529	0.899148	7.21739e-11	7.39219e-10	0.0016842	8.4854e-06	0.240653	0.0962222	0.000110254	0.00324791	9.92921e-06	0.0108685	0.00285965	0.0128141	0.391928	0.0568647	0.0106436	0.000189084	0.950396	0.0496572	0.0572654	0.271173	0.00685865	0.935914	0.0408316	0.539328
Acetaldehyde	Coefficient	,346*	,407*	0.254826	-0.0318571	-0.0774775	-0.12278	-0.219654	,470**	-,392*	-0.323691	-,398*	-,394*	0.041184	0.113925	,454**	-0.174047	,382*	-0.124258	0.145037	,461**	,472**	1	,620**	,498**	,549**	,459**	,777**	0.140798	0.137452	-,362*	0.198198	-0.252028	-0.0272844	0.0201065	-0.327156	-,349*	0.0891179	-,389*	-0.174755	0.00128708	-0.25505	-,407*	-0.289655	-0.191237	0.328953	-0.326873	-,329*	-,543**
	p-value	0.0389661	0.0137739	0.133644	0.853666	0.653334	0.475606	0.198025	0.00384465	0.0179879	0.0541281	0.016185	0.0175711	0.811505	0.508238	0.00543804	0.310008	0.0215663	0.470268	0.398678	0.00462061	0.00366821		5.49385e-05	0.00200559	0.00052132	0.00481744	2.45791e-08	0.412749	0.424053	0.0301407	0.246554	0.138112	0.87449	0.907341	0.0514592	0.0369403	0.605249	0.0188988	0.308015	0.994056	0.133291	0.0137642	0.0866118	0.263875	0.0501164	0.0516728	0.0498742	0.000622383
2-Propenal	Coefficient	0.0464667	0.103669	-0.120978	-0.0412575	0.0643501	0.225225	0.0365067	0.129472	-0.114633	-0.0922248	0.0424476	0.106618	0.155212	0.145183	,446**	-0.0677137	,415*	-0.0390083	0.0765835	0.113897	0.251771	,620**	1	,785**	,512**	,470**	,511**	,332*	,374*	-0.236051	0.244788	-0.0691565	-0.0427284	0.000261124	-0.214414	-0.0980695	-0.178107	-0.132352	-0.10154	0.0289594	-,380*	-0.117125	-0.129062	-0.317526	0.21162	-,335*	-0.0673653	-0.195597
	p-value	0.787848	0.547384	0.482156	0.811175	0.709252	0.1866	0.832591	0.451694	0.505586	0.592676	0.805831	0.535982	0.366047	0.398197	0.00646319	0.694767	0.0117777	0.821298	0.657088	0.508343	0.138529	5.49385e-05		1.41294e-08	0.00141376	0.00382269	0.00143223	0.0476888	0.0246356	0.165747	0.150182	0.688585	0.804571	0.998794	0.209207	0.569339	0.298681	0.441607	0.555685	0.866851	0.0223305	0.496318	0.45314	0.0591491	0.215346	0.045487	0.696262	0.252934
Propanal	Coefficient	0.177629	0.0184386	0.0131274	0.183309	0.211583	0.0990991	-0.0168729	-0.043758	-0.00940045	0.132266	0.0147644	0.139563	-0.29009	-0.251875	0.221107	-,384*	0.0646241	-,401*	-0.0900906	-0.0920138	0.0218931	,498**	,785**	1	0.282111	0.282625	0.272844	-0.0774775	0.156499	-,339*	-0.149807	-0.315132	-0.31583	-0.00130562	-,456**	-0.220592	-,378*	-0.165836	-,447**	-0.234893	-,553**	-0.256773	-,515**	-,505**	0.225089	-,417*	-0.234027	-0.319583
	p-value	0.300001	0.914998	0.939429	0.284558	0.215428	0.565272	0.922193	0.799956	0.956606	0.441906	0.931892	0.4169	0.0861185	0.138361	0.195	0.020813	0.708068	0.0152346	0.6013	0.593526	0.899148	0.00200559	1.41294e-08		0.0955183	0.0948891	0.107397	0.653334	0.362037	0.0432768	0.383178	0.0611955	0.0605931	0.99397	0.0051479	0.196068	0.0229825	0.333737	0.00626741	0.167894	0.000463083	0.130599	0.00132108	0.00166538	0.186874	0.0114541	0.169512	0.0574348
2-Methylpropanal	Coefficient	-0.0594671	0.105861	-0.204376	-,377*	-0.10399	0.297555	0.0378872	,404*	0.106277	-0.0576082	0.235439	0.176918	,574**	,601**	,933**	0.237127	,740**	,419*	,516**	,621**	,847**	,549**	,512**	0.282111	1	,887**	,612**	,725**	,345*	0.14055	,648**	0.315518	,556**	,364*	0.279794	0.285199	0.0918223	0.193519	0.281639	,507**	-0.152047	0.171182	0.187314	0.0497423	,395*	-0.0869719	0.206138	0.0109556
	p-value	0.730459	0.5389	0.231834	0.0233943	0.546137	0.0779869	0.826355	0.0145775	0.537294	0.738585	0.166879	0.30197	0.000251881	0.000104769	1.15464e-16	0.163771	2.43486e-07	0.0110251	0.0012628	5.2358e-05	7.21739e-11	0.00052132	0.00141376	0.0955183		6.13982e-13	7.40581e-05	5.75635e-07	0.03954	0.413582	1.9394e-05	0.0608615	0.000427306	0.0289527	0.098389	0.0917908	0.594298	0.258111	0.0960978	0.0015865	0.376023	0.318164	0.273982	0.773271	0.0169924	0.614	0.227747	0.949436
3-Methylbutanal	Coefficient	-0.160638	0.143898	-0.101931	-,426**	-0.0293436	0.18121	0.165354	,356*	0.192709	0.0382333	,355*	0.280942	,472**	,552**	,972**	0.271627	,674**	,411*	,543**	,531**	,823**	,459**	,470**	0.282625	,887**	1	,479**	,599**	0.257143	0.20027	,519**	,398*	,544**	,444**	,358*	,379*	0.0828075	0.29687	0.300878	,502**	-0.0248451	0.284703	0.2624	0.127835	0.285253	-0.00414152	0.284282	0.096997
	p-value	0.349318	0.40243	0.554156	0.00950517	0.865101	0.290204	0.335163	0.0332347	0.260147	0.824793	0.0334084	0.096958	0.00365092	0.000489066	4.35969e-23	0.109036	6.65797e-06	0.0127686	0.000625792	0.000868633	7.39219e-10	0.00481744	0.00382269	0.0948891	6.13982e-13		0.00313808	0.000113608	0.130027	0.241548	0.00117632	0.0163108	0.000598084	0.00668735	0.0321576	0.0226766	0.63113	0.0787072	0.0745648	0.00181867	0.885633	0.0923823	0.122088	0.457483	0.0917277	0.980875	0.0928866	0.57359
Hexanal	Coefficient	0.122281	,390*	0.170399	-0.088782	-0.0216216	0.0519949	-0.102618	,606**	-,413*	-,353*	-0.230694	-,362*	0.179151	0.288041	,498**	0.0368177	,509**	0.147508	0.271321	,403*	,505**	,777**	,511**	0.272844	,612**	,479**	1	,450**	0.261519	-0.0567604	,362*	-0.0627173	0.16834	0.0185398	-0.0885457	-0.185328	0.205924	-0.295024	0.0649319	0.182122	-0.128496	-0.238625	-0.0128261	-0.0154639	0.227783	-0.220728	-0.155883	-0.313704
	p-value	0.477416	0.0187736	0.320416	0.606615	0.900392	0.76329	0.551474	8.83845e-05	0.0122167	0.034913	0.175847	0.0298492	0.295812	0.0884611	0.00199314	0.831185	0.00153263	0.390603	0.109452	0.0147766	0.0016842	2.45791e-08	0.00143223	0.107397	7.40581e-05	0.00313808		0.00583622	0.123393	0.7423	0.0299636	0.71632	0.326386	0.914534	0.607577	0.279193	0.22824	0.0806737	0.706739	0.28774	0.455142	0.161045	0.940817	0.928673	0.181514	0.195786	0.363953	0.0624428
Benzaldehyde	Coefficient	-,332*	-0.0571209	-,347*	-,413*	-0.160103	,528**	0.174404	,358*	0.140484	-0.0684582	,374*	0.318816	,807**	,773**	,689**	,464**	,758**	,679**	,486**	,475**	,668**	0.140798	,332*	-0.0774775	,725**	,599**	,450**	1	,546**	,495**	,761**	,587**	,725**	0.286191	,576**	,516**	0.16613	,359*	,539**	,683**	0.0366206	,454**	,567**	0.163918	0.15415	0.0510787	,462**	,403*
	p-value	0.048117	0.74072	0.0378415	0.0123983	0.350948	0.000923109	0.309003	0.032025	0.413801	0.691575	0.0244784	0.0580688	2.83989e-09	3.36463e-08	3.41071e-06	0.00434477	8.61946e-08	5.38662e-06	0.00263962	0.00339048	8.4854e-06	0.412749	0.0476888	0.653334	5.75635e-07	0.000113608	0.00583622		0.000572824	0.00214543	7.31654e-08	0.000169889	5.75635e-07	0.0906178	0.000236444	0.00127339	0.332868	0.0313566	0.000700233	4.42641e-06	0.832076	0.00544954	0.000311181	0.339437	0.369377	0.767345	0.00452047	0.014678
Dimethylsulfide	Coefficient	-0.089973	0.0358456	-0.328185	0.128473	0.0746461	0.27619	-0.0113508	0.157529	-0.134479	-0.164558	0.167945	0.045397	0.29112	0.245158	0.294466	-0.0046344	0.253862	0.145958	0.260568	0.171372	0.200644	0.137452	,374*	0.156499	,345*	0.257143	0.261519	,546**	1	0.176331	,417*	0.109079	0.127928	-0.084604	0.0298584	0.0187902	-0.191629	-0.155817	0.0972642	0.107729	-0.247286	-0.0818585	0.137613	-0.0469073	0.132898	-0.185755	0.0773354	-0.118641
	p-value	0.601777	0.835581	0.0506866	0.455223	0.665251	0.102985	0.947614	0.358847	0.434239	0.337527	0.327538	0.792624	0.0849596	0.149547	0.0812761	0.978599	0.135172	0.395656	0.124813	0.317618	0.240653	0.424053	0.0246356	0.362037	0.03954	0.130027	0.123393	0.000572824		0.303605	0.0113484	0.526556	0.457154	0.623716	0.862756	0.913383	0.262879	0.364159	0.572529	0.531718	0.145933	0.635061	0.423504	0.785883	0.439708	0.278068	0.65393	0.49072
Carbondisulfide	Coefficient	-,487**	-0.096712	-,344*	-0.307754	-0.298217	0.247635	0.240224	-0.00991055	0.279942	0.21443	,449**	,349*	,420*	,349*	0.213399	,348*	0.225684	,539**	0.0710148	0.173097	0.281538	-,362*	-0.236051	-,339*	0.14055	0.20027	-0.0567604	,495**	0.176331	1	0.289079	,616**	,518**	0.0322508	,596**	,559**	0.227767	,437**	,443**	,546**	,370*	,527**	,563**	,421*	-0.0169127	0.258095	,539**	,554**
	p-value	0.0026195	0.574722	0.0402387	0.0678566	0.0772949	0.145347	0.158175	0.954254	0.0982032	0.209173	0.00604661	0.0369256	0.0108506	0.0367939	0.211424	0.0373984	0.185681	0.000691061	0.680653	0.312698	0.0962222	0.0301407	0.165747	0.0432768	0.413582	0.241548	0.7423	0.00214543	0.303605		0.0872684	6.38874e-05	0.00119893	0.851877	0.000125658	0.000391669	0.181545	0.00763455	0.00676785	0.000577912	0.0263205	0.000959906	0.000355777	0.0105797	0.92201	0.128562	0.000690089	0.00045986
Acetacetat Methyl Esther	Coefficient	-0.278414	0.0113468	-0.232175	-,414*	-0.0633205	,524**	-0.0288372	,353*	0.141007	-0.185225	0.285797	0.204157	,756**	,704**	,601**	,483**	,723**	,670**	,531**	,459**	,600**	0.198198	0.244788	-0.149807	,648**	,519**	,362*	,761**	,417*	0.289079	1	,557**	,755**	,484**	,533**	,463**	0.188796	0.297661	,611**	,736**	0.0401145	,339*	,518**	0.263918	0.223892	0.0940278	,428**	0.28538
	p-value	0.10013	0.947632	0.173011	0.0119781	0.713706	0.00104295	0.867408	0.0347635	0.41205	0.279466	0.0910834	0.232345	9.44287e-08	1.66623e-06	0.000107913	0.00286348	6.27087e-07	7.71158e-06	0.000856971	0.00486389	0.000110254	0.246554	0.150182	0.383178	1.9394e-05	0.00117632	0.0299636	7.31654e-08	0.0113484	0.0872684		0.000418189	1.03776e-07	0.00280763	0.000826982	0.00448028	0.270135	0.0778759	7.52861e-05	3.11906e-07	0.816316	0.0433614	0.00120051	0.119864	0.189291	0.585432	0.00923119	0.0915768
Ethylacetate	Coefficient	-,622**	-0.2585	-,366*	-,696**	-0.234128	,408*	0.0825767	0.186349	,424**	0.161821	,674**	,494**	,738**	,669**	,411*	,641**	,553**	,791**	0.310337	0.273053	,477**	-0.252028	-0.0691565	-0.315132	0.315518	,398*	-0.0627173	,587**	0.109079	,616**	,557**	1	,836**	,482**	,948**	,859**	0.312371	,758**	,853**	,805**	,448**	,809**	,820**	,510**	-0.000149757	,348*	,862**	,793**
	p-value	5.03927e-05	0.127942	0.0279631	2.416e-06	0.169324	0.0133805	0.632085	0.276506	0.00994914	0.345736	6.65633e-06	0.00218565	2.81271e-07	8.17791e-06	0.0127217	2.55951e-05	0.000463825	9.57046e-09	0.0654628	0.107117	0.00324791	0.138112	0.688585	0.0611955	0.0608615	0.0163108	0.71632	0.000169889	0.526556	6.38874e-05	0.000418189		2.19512e-10	0.00293428	1.79398e-18	1.92719e-11	0.0636248	8.77582e-08	3.96631e-11	3.16364e-09	0.00609163	2.28698e-09	9.59676e-10	0.00150027	0.999308	0.037432	1.44507e-11	7.92369e-09
Methylpropionate	Coefficient	-,369*	-0.102895	-0.1861	-,663**	-0.168082	,443**	0.00306779	0.254826	,392*	0.113408	,504**	,431**	,806**	,753**	,611**	,596**	,693**	,800**	,530**	,385*	,664**	-0.0272844	-0.0427284	-0.31583	,556**	,544**	0.16834	,725**	0.127928	,518**	,755**	,836**	1	,645**	,866**	,794**	0.320412	,680**	,781**	,922**	0.292577	,728**	,708**	,470**	0.0954833	0.269505	,696**	,635**
	p-value	0.026883	0.550394	0.277159	1.04116e-05	0.327137	0.00685195	0.985833	0.133644	0.0179879	0.510176	0.0017203	0.00874863	3.01968e-09	1.14744e-07	7.53899e-05	0.000124128	2.79596e-06	4.67732e-09	0.000878253	0.0204389	9.92921e-06	0.87449	0.804571	0.0605931	0.000427306	0.000598084	0.326386	5.75635e-07	0.457154	0.00119893	1.03776e-07	2.19512e-10		2.15056e-05	8.64322e-12	7.78205e-09	0.0567545	5.14267e-06	1.90623e-08	1.44948e-15	0.0833401	4.83313e-07	1.34108e-06	0.00381499	0.579614	0.11194	2.46934e-06	3.13115e-05
Isopropylacetate	Coefficient	-0.103941	-0.0965349	0.172864	-,472**	0.251462	0.251723	-0.019451	0.200282	,498**	0.202842	,353*	,415*	,337*	,428**	,472**	0.240557	,470**	0.325228	,450**	0.161281	,420*	0.0201065	0.000261124	-0.00130562	,364*	,444**	0.0185398	0.286191	-0.084604	0.0322508	,484**	,482**	,645**	1	,495**	,626**	0.0423293	,565**	,438**	,554**	0.0324245	,519**	0.231498	0.276102	0.0637666	0.300791	,379*	,418*
	p-value	0.546328	0.575426	0.313361	0.00365248	0.139029	0.138606	0.910349	0.241521	0.00199585	0.235432	0.0345312	0.0117825	0.0441969	0.00912648	0.00364771	0.157581	0.00383382	0.0529306	0.00590185	0.34737	0.0108685	0.907341	0.998794	0.99397	0.0289527	0.00668735	0.914534	0.0906178	0.623716	0.851877	0.00280763	0.00293428	2.15056e-05		0.00212807	4.36812e-05	0.806362	0.00033165	0.00757879	0.00045061	0.851088	0.00117721	0.174304	0.1031	0.711775	0.0746528	0.0225252	0.0111289
Propionic Acid Ethyl Ester	Coefficient	-,556**	-0.240733	-0.271557	-,723**	-0.202574	,442**	0.0731668	0.215187	,417*	0.141825	,637**	,507**	,730**	,683**	,391*	,620**	,548**	,788**	,406*	0.317434	,483**	-0.327156	-0.214414	-,456**	0.279794	,358*	-0.0885457	,576**	0.0298584	,596**	,533**	,948**	,866**	,495**	1	,877**	,358*	,792**	,848**	,781**	,506**	,861**	,823**	,527**	0.0389117	,439**	,843**	,815**
	p-value	0.000428012	0.157268	0.109131	6.32822e-07	0.236064	0.00699821	0.67151	0.207532	0.011342	0.409315	2.92352e-05	0.00160551	4.36444e-07	4.53482e-06	0.0182961	5.56387e-05	0.000546344	1.17487e-08	0.0140154	0.0592264	0.00285965	0.0514592	0.209207	0.0051479	0.098389	0.0321576	0.607577	0.000236444	0.862756	0.000125658	0.000826982	1.79398e-18	8.64322e-12	0.00212807		2.32191e-12	0.0319727	8.5634e-09	6.78872e-11	1.94731e-08	0.00163247	1.56709e-11	7.25689e-10	0.000950971	0.821734	0.00734824	1.11224e-10	1.47525e-09
n-Propylacetate	Coefficient	-,532**	-0.312811	-0.284942	-,736**	-0.0851995	,465**	0.167962	0.0362934	,658**	,400*	,693**	,709**	,628**	,620**	,421*	,415*	,493**	,599**	0.275386	0.170581	,411*	-,349*	-0.0980695	-0.220592	0.285199	,379*	-0.185328	,516**	0.0187902	,559**	,463**	,859**	,794**	,626**	,877**	1	0.118223	,910**	,665**	,683**	0.305129	,927**	,617**	0.328609	-0.0739322	0.2534	,820**	,818**
	p-value	0.000836953	0.0632329	0.0920971	3.16065e-07	0.621267	0.00425899	0.32749	0.833555	1.31894e-05	0.0157435	2.75717e-06	1.30179e-06	4.19507e-05	5.50922e-05	0.0105907	0.0119513	0.00226241	0.00011225	0.104033	0.31989	0.0128141	0.0369403	0.569339	0.196068	0.0917908	0.0226766	0.279193	0.00127339	0.913383	0.000391669	0.00448028	1.92719e-11	7.78205e-09	4.36812e-05	2.32191e-12		0.492261	1.38356e-14	9.64558e-06	4.47778e-06	0.0703594	5.31097e-16	6.073e-05	0.0503718	0.668269	0.135909	9.4501e-10	1.10039e-09
Butanoic Acid Methyl Ester	Coefficient	-0.0851365	0.00219341	0.06349	-0.246659	-0.10367	0.0258854	0.039293	,446**	-0.0512132	-0.0334757	-0.0316584	-0.177162	0.324404	0.226575	0.0589826	,486**	0.0878526	0.271295	0.242758	0.14088	0.147101	0.0891179	-0.178107	-,378*	0.0918223	0.0828075	0.205924	0.16613	-0.191629	0.227767	0.188796	0.312371	0.320412	0.0423293	,358*	0.118223	1	0.126238	,440**	,354*	,819**	0.152875	,460**	,735**	0.132235	,470**	0.235728	0.260162
	p-value	0.621525	0.98987	0.712972	0.146991	0.547377	0.880878	0.820015	0.00640772	0.76675	0.846317	0.854569	0.301293	0.0535698	0.183905	0.732574	0.00268589	0.610402	0.109487	0.153699	0.412475	0.391928	0.605249	0.298681	0.0229825	0.594298	0.63113	0.22824	0.332868	0.262879	0.181545	0.270135	0.0636248	0.0567545	0.806362	0.0319727	0.492261		0.463169	0.00726865	0.0342747	9.88764e-10	0.373397	0.00477221	3.31134e-07	0.442015	0.00386475	0.166344	0.125422
Isopropylpropionate	Coefficient	-,464**	-,400*	-0.235703	-,620**	-0.0754039	,507**	0.0301659	-0.0785677	,744**	,418*	,733**	,772**	,469**	,464**	0.311898	,405*	,366*	,482**	0.171527	0.0847961	0.320277	-,389*	-0.132352	-0.165836	0.193519	0.29687	-0.295024	,359*	-0.155817	,437**	0.297661	,758**	,680**	,565**	,792**	,910**	0.126238	1	,546**	,609**	0.317044	,928**	,500**	0.247095	-0.145016	0.224201	,855**	,834**
	p-value	0.00435701	0.015779	0.16639	5.51282e-05	0.662054	0.00160116	0.861357	0.648768	1.97896e-07	0.0112834	3.66251e-07	3.4829e-08	0.00388404	0.00432864	0.0640487	0.014396	0.0282454	0.00288836	0.317176	0.622926	0.0568647	0.0188988	0.441607	0.333737	0.258111	0.0787072	0.0806737	0.0313566	0.364159	0.00763455	0.0778759	8.77582e-08	5.14267e-06	0.00033165	8.5634e-09	1.38356e-14	0.463169		0.000571539	8.14998e-05	0.059557	4.23172e-16	0.00188722	0.146256	0.398746	0.188664	3.06106e-11	2.75001e-10
2-Methylpropionic Acid Ethyl Ester	Coefficient	-,452**	-0.128367	-0.158455	-,687**	-0.144293	0.278699	0.012898	0.291793	0.214691	-0.0319131	,507**	0.308614	,725**	,711**	,331*	,744**	,521**	,826**	,458**	0.290393	,421*	-0.174755	-0.10154	-,447**	0.281639	0.300878	0.0649319	,539**	0.0972642	,443**	,611**	,853**	,781**	,438**	,848**	,665**	,440**	,546**	1	,751**	,453**	,581**	,807**	,603**	0.0348015	,448**	,723**	,666**
	p-value	0.00570769	0.455599	0.355992	3.6744e-06	0.401126	0.0997681	0.940485	0.0842085	0.208605	0.853411	0.00161655	0.0670515	5.6449e-07	1.16416e-06	0.0485697	1.9464e-07	0.00110882	5.43864e-10	0.00493269	0.0857765	0.0106436	0.308015	0.555685	0.00626741	0.0960978	0.0745648	0.706739	0.000700233	0.572529	0.00676785	7.52861e-05	3.96631e-11	1.90623e-08	0.00757879	6.78872e-11	9.64558e-06	0.00726865	0.000571539		1.34608e-07	0.00550273	0.000201439	2.84781e-09	9.99591e-05	0.840307	0.00613229	6.3111e-07	9.38317e-06
2-Methylbutanoic Acid Methyl Ester	Coefficient	-0.301989	-0.123727	-0.168093	-,535**	-0.113778	,412*	-0.00398839	0.268486	0.314935	0.125816	,421*	,346*	,754**	,650**	,537**	,647**	,632**	,806**	,402*	0.30203	,583**	0.00128708	0.0289594	-0.234893	,507**	,502**	0.182122	,683**	0.107729	,546**	,736**	,805**	,922**	,554**	,781**	,683**	,354*	,609**	,751**	1	0.311101	,635**	,703**	,497**	0.0419076	0.283482	,711**	,602**
	p-value	0.0734473	0.472183	0.327105	0.000775467	0.508787	0.0126254	0.981582	0.113356	0.0613663	0.464676	0.0104911	0.0389158	1.07599e-07	1.76474e-05	0.000726284	1.97285e-05	3.50917e-05	3.11358e-09	0.0151662	0.0734057	0.000189084	0.994056	0.866851	0.167894	0.0015865	0.00181867	0.28774	4.42641e-06	0.531718	0.000577912	3.11906e-07	3.16364e-09	1.44948e-15	0.00045061	1.94731e-08	4.47778e-06	0.0342747	8.14998e-05	1.34608e-07		0.0647674	3.13282e-05	1.78509e-06	0.00204193	0.808255	0.0938492	1.15157e-06	0.00010339
Butanoic Acid Ethyl Ester	Coefficient	-0.148443	-0.0659238	0.00388204	-0.291164	-0.125002	-0.00284683	0.0884483	0.250262	0.0853276	0.0779222	0.163956	0.0305165	0.263332	0.152728	-0.087993	,386*	-0.0524211	0.271949	0.0783194	0.0141821	-0.0107472	-0.25505	-,380*	-,553**	-0.152047	-0.0248451	-0.128496	0.0366206	-0.247286	,370*	0.0401145	,448**	0.292577	0.0324245	,506**	0.305129	,819**	0.317044	,453**	0.311101	1	,403*	,577**	,754**	-0.0854703	,518**	,437**	,460**
	p-value	0.387575	0.702462	0.982073	0.0849098	0.467595	0.986853	0.607974	0.140987	0.62074	0.65147	0.339322	0.859761	0.120719	0.373864	0.609829	0.0200253	0.761406	0.108601	0.649807	0.934572	0.950396	0.133291	0.0223305	0.000463083	0.376023	0.885633	0.455142	0.832076	0.145933	0.0263205	0.816316	0.00609163	0.0833401	0.851088	0.00163247	0.0703594	9.88764e-10	0.059557	0.00550273	0.0647674		0.0148668	0.00022903	1.08535e-07	0.620154	0.00121836	0.00773032	0.00471104
Propionic Acid Pentyl Ester	Coefficient	-,506**	-0.312444	-0.244803	-,638**	-0.0895811	,507**	0.117197	-0.00888088	,661**	,381*	,691**	,715**	,567**	,487**	0.303366	,429**	,437**	,570**	0.162947	0.0734312	,330*	-,407*	-0.117125	-0.256773	0.171182	0.284703	-0.238625	,454**	-0.0818585	,527**	,339*	,809**	,728**	,519**	,861**	,927**	0.152875	,928**	,581**	,635**	,403*	1	,634**	0.313036	-0.123029	0.298592	,806**	,859**
	p-value	0.00162498	0.0635596	0.150155	2.88694e-05	0.603367	0.00159669	0.49605	0.959002	1.13333e-05	0.0217522	3.07236e-06	9.49042e-07	0.000314131	0.0025946	0.0720804	0.00899412	0.00766813	0.000285187	0.342343	0.670389	0.0496572	0.0137642	0.496318	0.130599	0.318164	0.0923823	0.161045	0.00544954	0.635061	0.000959906	0.0433614	2.28698e-09	4.83313e-07	0.00117721	1.56709e-11	5.31097e-16	0.373397	4.23172e-16	0.000201439	3.13282e-05	0.0148668		3.35355e-05	0.0630331	0.474706	0.0769059	3.09574e-09	2.06927e-11
Acidic Acid Butyl Ester	Coefficient	-,556**	-0.197302	-,423*	-,502**	-0.276562	0.242626	0.168789	0.231403	0.214149	0.0555128	,515**	0.296227	,746**	,659**	0.282975	,732**	,378*	,845**	,350*	0.192136	0.319788	-0.289655	-0.129062	-,515**	0.187314	0.2624	-0.0128261	,567**	0.137613	,563**	,518**	,820**	,708**	0.231498	,823**	,617**	,460**	,500**	,807**	,703**	,577**	,634**	1	,566**	-0.117766	,330*	,684**	,705**
	p-value	0.000425335	0.24874	0.0101083	0.00180996	0.102504	0.15393	0.325077	0.174484	0.209785	0.747779	0.00132426	0.079388	1.82113e-07	1.24547e-05	0.094464	3.89398e-07	0.0229466	8.82984e-11	0.0363862	0.261596	0.0572654	0.0866118	0.45314	0.00132108	0.273982	0.122088	0.940817	0.000311181	0.423504	0.000355777	0.00120051	9.59676e-10	1.34108e-06	0.174304	7.25689e-10	6.073e-05	0.00477221	0.00188722	2.84781e-09	1.78509e-06	0.00022903	3.35355e-05		0.000324558	0.493948	0.0491629	4.2007e-06	1.55208e-06
Methylvalerate	Coefficient	-0.168321	-0.0166548	0.035567	-0.312968	-0.0301547	-0.00128866	-0.0320998	0.242784	0.115043	0.0126746	0.178193	-0.0496114	,384*	0.224005	0.105155	,496**	0.116267	,436**	,339*	0.0894926	0.188395	-0.191237	-0.317526	-,505**	0.0497423	0.127835	-0.0154639	0.163918	-0.0469073	,421*	0.263918	,510**	,470**	0.276102	,527**	0.328609	,735**	0.247095	,603**	,497**	,754**	0.313036	,566**	1	0.137266	,600**	,391*	,347*
	p-value	0.326441	0.923196	0.836841	0.0630934	0.861408	0.994049	0.852563	0.153654	0.504058	0.941514	0.298443	0.773852	0.0208561	0.189062	0.541625	0.00209494	0.499498	0.00788052	0.0432721	0.603727	0.271173	0.263875	0.0591491	0.00166538	0.773271	0.457483	0.928673	0.339437	0.785883	0.0105797	0.119864	0.00150027	0.00381499	0.1031	0.000950971	0.0503718	3.31134e-07	0.146256	9.99591e-05	0.00204193	1.08535e-07	0.0630331	0.000324558		0.424686	0.000108425	0.0182172	0.0379626
1-Methoxy-2-Propylacetate	Coefficient	0.0588241	0.10016	-0.000598641	-0.218325	-0.108953	0.24245	-0.21244	0.194558	-0.197069	-,362*	-0.0116503	-0.0455505	0.177497	0.121063	0.325362	-0.12425	,392*	0.0790066	,445**	,561**	,443**	0.328953	0.21162	0.225089	,395*	0.285253	0.227783	0.15415	0.132898	-0.0169127	0.223892	-0.000149757	0.0954833	0.0637666	0.0389117	-0.0739322	0.132235	-0.145016	0.0348015	0.0419076	-0.0854703	-0.123029	-0.117766	0.137266	1	0.152329	-0.0521721	-0.23926
	p-value	0.733266	0.561094	0.997235	0.200821	0.527039	0.154239	0.213533	0.255513	0.249311	0.0301954	0.946234	0.791938	0.300365	0.481845	0.0528279	0.470297	0.0180825	0.646933	0.00660404	0.000368027	0.00685865	0.0501164	0.215346	0.186874	0.0169924	0.0917277	0.181514	0.369377	0.439708	0.92201	0.189291	0.999308	0.579614	0.711775	0.821734	0.668269	0.442015	0.398746	0.840307	0.808255	0.620154	0.474706	0.493948	0.424686		0.375129	0.762506	0.159901
Isopropylbutyrate	Coefficient	-0.0490143	0.0530184	0.164894	-0.266401	0.139891	0.0225483	0.0248629	0.185141	0.0838729	0.0126235	0.0436777	-0.0156134	0.150015	0.084362	-0.0383474	,394*	0.0877614	0.242772	0.171688	0.0422636	0.0138907	-0.326873	-,335*	-,417*	-0.0869719	-0.00414152	-0.220728	0.0510787	-0.185755	0.258095	0.0940278	,348*	0.269505	0.300791	,439**	0.2534	,470**	0.224201	,448**	0.283482	,518**	0.298592	,330*	,600**	0.152329	1	0.20594	,381*
	p-value	0.776504	0.758767	0.336529	0.116292	0.415795	0.896146	0.885552	0.279687	0.626729	0.94175	0.800316	0.927986	0.38251	0.624713	0.824278	0.0173742	0.610774	0.153675	0.316715	0.806656	0.935914	0.0516728	0.045487	0.0114541	0.614	0.980875	0.195786	0.767345	0.278068	0.128562	0.585432	0.037432	0.11194	0.0746528	0.00734824	0.135909	0.00386475	0.188664	0.00613229	0.0938492	0.00121836	0.0769059	0.0491629	0.000108425	0.375129		0.228203	0.0220348
2-Methylbutanoic Acid Ethyl Ester	Coefficient	-,466**	-0.311675	-,363*	-,595**	-0.153862	,494**	-0.0844635	0.0412276	,468**	0.181193	,743**	,624**	,564**	,543**	0.288189	,476**	,415*	,646**	0.236604	0.198999	,343*	-,329*	-0.0673653	-0.234027	0.206138	0.284282	-0.155883	,462**	0.0773354	,539**	,428**	,862**	,696**	,379*	,843**	,820**	0.235728	,855**	,723**	,711**	,437**	,806**	,684**	,391*	-0.0521721	0.20594	1	,782**
	p-value	0.00421879	0.0642489	0.0295102	0.000130238	0.370282	0.00218097	0.624295	0.81131	0.00398608	0.290249	2.10652e-07	4.71509e-05	0.000342	0.000628221	0.0882906	0.00334245	0.0117658	2.0594e-05	0.16473	0.244612	0.0408316	0.0498742	0.696262	0.169512	0.227747	0.0928866	0.363953	0.00452047	0.65393	0.000690089	0.00923119	1.44507e-11	2.46934e-06	0.0225252	1.11224e-10	9.4501e-10	0.166344	3.06106e-11	6.3111e-07	1.15157e-06	0.00773032	3.09574e-09	4.2007e-06	0.0182172	0.762506	0.228203		1.75225e-08
Butanoic Acid Propyl Ester	Coefficient	-,577**	-,460**	-0.314506	-,542**	-0.15899	,451**	0.21242	0.0106884	,530**	,369*	,663**	,688**	,493**	,452**	0.118107	,533**	0.256854	,591**	0.132594	-0.0421494	0.105749	-,543**	-0.195597	-0.319583	0.0109556	0.096997	-0.313704	,403*	-0.118641	,554**	0.28538	,793**	,635**	,418*	,815**	,818**	0.260162	,834**	,666**	,602**	,460**	,859**	,705**	,347*	-0.23926	,381*	,782**	1
	p-value	0.000232705	0.00475549	0.0617403	0.000631934	0.354352	0.00576313	0.213577	0.950667	0.00088043	0.026896	1.04486e-05	3.61767e-06	0.00226547	0.00566323	0.492689	0.000812452	0.130473	0.000147228	0.440765	0.807169	0.539328	0.000622383	0.252934	0.0574348	0.949436	0.57359	0.0624428	0.014678	0.49072	0.00045986	0.0915768	7.92369e-09	3.13115e-05	0.0111289	1.47525e-09	1.10039e-09	0.125422	2.75001e-10	9.38317e-06	0.00010339	0.00471104	2.06927e-11	1.55208e-06	0.0379626	0.159901	0.0220348	1.75225e-08
3-Methylbutanoic Acid Ethyl Ester	Coefficient	-,382*	-0.060162	-0.169699	-,507**	-0.20258	,419*	-0.0747243	0.118985	,332*	0.0106272	,533**	,397*	,349*	,504**	0.165241	,338*	0.25113	,485**	0.0762343	0.244318	0.30309	-0.269178	-0.278931	-,403*	0.0869395	0.165798	-0.0997575	,355*	0.00362248	,563**	0.310419	,707**	,579**	0.231517	,713**	,634**	0.320378	,663**	,603**	,576**	,512**	,631**	,565**	,339*	-0.176274	0.256388	,781**	,633**
	p-value	0.0216255	0.727428	0.322437	0.00160706	0.236049	0.0110721	0.664921	0.489456	0.0475955	0.95095	0.00081375	0.0166521	0.0367125	0.00172657	0.335499	0.0435332	0.139569	0.00273982	0.658556	0.150991	0.0723523	0.112393	0.0994752	0.0149037	0.614132	0.333848	0.562678	0.0337697	0.983271	0.000348697	0.0653881	1.42699e-06	0.000217494	0.174266	1.09004e-06	3.34591e-05	0.0567825	1.03867e-05	9.98163e-05	0.000236811	0.00140723	3.74431e-05	0.000331018	0.0429379	0.303761	0.131198	1.92583e-08	3.43831e-05
Propionic Acid Butyl Ester	Coefficient	-,506**	-0.253029	-0.116729	-,510**	-0.225943	0.167808	0.258867	0.0895795	0.165567	0.0435665	,343*	0.256152	,468**	,424**	0.0711728	,644**	0.231678	,544**	0.0414958	0.0235671	0.123174	-0.295888	-0.142652	-,435**	-0.0529194	0.106606	-0.157684	0.290366	-0.097249	,434**	0.187749	,677**	,457**	0.0361011	,681**	,469**	,431**	,458**	,682**	,494**	,586**	,547**	,699**	,402*	-0.167133	,424*	,568**	,676**
	p-value	0.00163739	0.136502	0.497783	0.00149988	0.185163	0.327938	0.127383	0.603374	0.334531	0.800814	0.0403807	0.131565	0.00401166	0.00991109	0.679981	2.22149e-05	0.173959	0.000601507	0.810104	0.891481	0.474179	0.0797481	0.406559	0.00796542	0.759205	0.53603	0.358367	0.0858063	0.57259	0.00818456	0.27285	5.89764e-06	0.00506806	0.834425	4.80843e-06	0.00394411	0.00865774	0.00493915	4.73973e-06	0.00220899	0.000172892	0.000555783	2.16082e-06	0.0150994	0.329915	0.0100272	0.000303244	6.10286e-06
Butanoic Acid Butyl Ester	Coefficient	-,396*	0.00833724	-0.285621	-0.119278	-,393*	-0.0311391	0.0419119	0.16536	-0.24727	-0.102916	-0.0703894	-0.247272	0.174487	0.0377179	-0.247503	,457**	0.00429616	,407*	-0.238238	0.0516922	-0.0727944	-0.223343	-0.250724	-,440**	-0.254482	-0.230322	-0.0740897	0.0424137	-0.171265	,418*	0	,345*	0.0757003	-,368*	0.324277	0.0343604	,461**	0.0324451	0.328274	0.194364	,480**	0.140135	,495**	,352*	-0.0387078	,399*	0.227345	0.311554
	p-value	0.0168922	0.96151	0.0912907	0.488379	0.0177373	0.856929	0.808236	0.335146	0.14596	0.550312	0.683319	0.145957	0.30877	0.827119	0.14557	0.00507858	0.980161	0.0136683	0.161747	0.764629	0.673089	0.190407	0.140232	0.00720956	0.134188	0.176563	0.667602	0.805983	0.317925	0.0111311	1	0.0393929	0.660804	0.027393	0.0536694	0.842305	0.00466551	0.850994	0.0506203	0.255999	0.00305837	0.414974	0.00212166	0.0354969	0.822653	0.0160305	0.182379	0.0643581
[truncated: 3 more columns]
