# Supplementary material for: The Effects of Prebiotic Supplementation with OMNi-LOGiC® FIBRE on Fecal Microbiome, Fecal Volatile Organic Compounds, and Gut Permeability in Murine Neuroblastoma-Induced Tumor-Associated Cachexia
Source: Nutrients. 2020 Jul 8;12(7):2029. doi: 10.3390/nu12072029 (PMC7400931; doi:10.3390/nu12072029)
Supplement: Supplementary file 1 [file nutrients-12-02029-s001.zip › Suppl Files/Supplementary Table S4.xlsx]

## Sheet: Supplement 5
Supplementary Table S4: Correlation between fecal VOCs, inflammatatory cytokines and FITC permeability
2-tailed Spearman Rho Test		Acetaldehyde	Ethanol	2-Propenale	Propanale	Acetone	Carbondisulfide	Dimethylsulfide	Isopropyl Alcohol	Acetacetat Methyl Esther	Pentane	2-Methylpropanale	Methylvinylketone	Ethylacetate	Methylpropionate	Benzene	Hexane	3-Methylbutanale	3-Pentanone	Isopropylacetate	2-Pentanone	2,3-Pentandione	2,4-Dimethylfurane	Propionic Acid Ethyl Ester	n-Propylacetate	Butanoic Acid Methyl Ester	Toluene	2-Methyl-3-Hexanone	Isopropylpropionate	2-Methylpropionic Acid Ethyl Ester	2-Methylbutanoic Acid Methyl Ester	2-Hexanone	Hexanale	Butanoic Acid Ethyl Ester	Propionic Acid Pentyl Ester	Acidic Acid Butyl Ester	Methylvalerate	Octane	2,3-Heptanedione	1-Methoxy-2-Propylacetate	o-Xylene	Isopropylbutyrate	2-Acetoxy-3-Butanone	2-Methylbutanoic Acid Ethyl Ester	Butanoic Acid Propyl Ester	3-Methylbutanoic Acid Ethyl Ester	p-Xylene	Benzaldehyde	Propionic Acid Butyl Ester
Acetaldehyde	Coeffitient	1	-,398*	,620**	,498**	0.041184	-,362*	0.137452	-,394*	0.198198	-0.0318571	,549**	0.113925	-0.252028	-0.0272844	-0.12278	-0.0774775	,459**	,454**	0.0201065	-0.174047	,382*	-0.219654	-0.327156	-,349*	0.0891179	,470**	,472**	-,389*	-0.174755	0.00128708	-0.124258	,777**	-0.25505	-,407*	-0.289655	-0.191237	0.254826	0.145037	0.328953	-0.323691	-0.326873	,461**	-,329*	-,543**	-0.269178	-,392*	0.140798	-0.295888
	p-value		0.016185	5.49385e-05	0.00200559	0.811505	0.0301407	0.424053	0.0175711	0.246554	0.853666	0.00052132	0.508238	0.138112	0.87449	0.475606	0.653334	0.00481744	0.00543804	0.907341	0.310008	0.0215663	0.198025	0.0514592	0.0369403	0.605249	0.00384465	0.00366821	0.0188988	0.308015	0.994056	0.470268	2.45791e-08	0.133291	0.0137642	0.0866118	0.263875	0.133644	0.398678	0.0501164	0.0541281	0.0516728	0.00462061	0.0498742	0.000622383	0.112393	0.0179879	0.412749	0.0797481
Ethanol	Coeffitient	-,398*	1	0.0424476	0.0147644	,384*	,449**	0.167945	,826**	0.285797	-,368*	0.235439	,382*	,674**	,504**	,461**	0.00870045	,355*	,332*	,353*	,376*	0.245258	0.0944254	,637**	,693**	-0.0316584	-0.14949	0.250233	,733**	,507**	,421*	,454**	-0.230694	0.163956	,691**	,515**	0.178193	-,434**	0.314981	-0.0116503	0.25799	0.0436777	0.041858	,743**	,663**	,533**	,640**	,374*	,343*
	p-value	0.016185		0.805831	0.931892	0.0206267	0.00604661	0.327538	5.65185e-10	0.0910834	0.0272159	0.166879	0.0213697	6.65633e-06	0.0017203	0.0047005	0.959835	0.0334084	0.0477633	0.0345312	0.0239008	0.149376	0.58384	2.92352e-05	2.75717e-06	0.854569	0.384198	0.141036	3.66251e-07	0.00161655	0.0104911	0.00537713	0.175847	0.339322	3.07236e-06	0.00132426	0.298443	0.00822775	0.0613267	0.946234	0.128722	0.800316	0.808478	2.10652e-07	1.04486e-05	0.00081375	2.60142e-05	0.0244784	0.0403807
2-Propenale	Coeffitient	,620**	0.0424476	1	,785**	0.155212	-0.236051	,374*	0.106618	0.244788	-0.0412575	,512**	0.145183	-0.0691565	-0.0427284	0.225225	0.0643501	,470**	,446**	0.000261124	-0.0677137	,415*	0.0365067	-0.214414	-0.0980695	-0.178107	0.129472	0.251771	-0.132352	-0.10154	0.0289594	-0.0390083	,511**	-,380*	-0.117125	-0.129062	-0.317526	-0.120978	0.0765835	0.21162	-0.0922248	-,335*	0.113897	-0.0673653	-0.195597	-0.278931	-0.114633	,332*	-0.142652
	p-value	5.49385e-05	0.805831		1.41294e-08	0.366047	0.165747	0.0246356	0.535982	0.150182	0.811175	0.00141376	0.398197	0.688585	0.804571	0.1866	0.709252	0.00382269	0.00646319	0.998794	0.694767	0.0117777	0.832591	0.209207	0.569339	0.298681	0.451694	0.138529	0.441607	0.555685	0.866851	0.821298	0.00143223	0.0223305	0.496318	0.45314	0.0591491	0.482156	0.657088	0.215346	0.592676	0.045487	0.508343	0.696262	0.252934	0.0994752	0.505586	0.0476888	0.406559
Propanale	Coeffitient	,498**	0.0147644	,785**	1	-0.29009	-,339*	0.156499	0.139563	-0.149807	0.183309	0.282111	-0.251875	-0.315132	-0.31583	0.0990991	0.211583	0.282625	0.221107	-0.00130562	-,384*	0.0646241	-0.0168729	-,456**	-0.220592	-,378*	-0.043758	0.0218931	-0.165836	-,447**	-0.234893	-,401*	0.272844	-,553**	-0.256773	-,515**	-,505**	0.0131274	-0.0900906	0.225089	0.132266	-,417*	-0.0920138	-0.234027	-0.319583	-,403*	-0.00940045	-0.0774775	-,435**
	p-value	0.00200559	0.931892	1.41294e-08		0.0861185	0.0432768	0.362037	0.4169	0.383178	0.284558	0.0955183	0.138361	0.0611955	0.0605931	0.565272	0.215428	0.0948891	0.195	0.99397	0.020813	0.708068	0.922193	0.0051479	0.196068	0.0229825	0.799956	0.899148	0.333737	0.00626741	0.167894	0.0152346	0.107397	0.000463083	0.130599	0.00132108	0.00166538	0.939429	0.6013	0.186874	0.441906	0.0114541	0.593526	0.169512	0.0574348	0.0149037	0.956606	0.653334	0.00796542
Acetone	Coeffitient	0.041184	,384*	0.155212	-0.29009	1	,420*	0.29112	0.317519	,756**	-,613**	,574**	,805**	,738**	,806**	,387*	-0.287516	,472**	,560**	,337*	,642**	,698**	0.134062	,730**	,628**	0.324404	0.255084	,613**	,469**	,725**	,754**	,793**	0.179151	0.263332	,567**	,746**	,384*	-,349*	,489**	0.177497	0.0281583	0.150015	,465**	,564**	,493**	,349*	0.264257	,807**	,468**
	p-value	0.811505	0.0206267	0.366047	0.0861185		0.0108506	0.0849596	0.0591548	9.44287e-08	7.14998e-05	0.000251881	3.12638e-09	2.81271e-07	3.01968e-09	0.0197586	0.0890692	0.00365092	0.000381887	0.0441969	2.40242e-05	2.19349e-06	0.435676	4.36444e-07	4.19507e-05	0.0535698	0.133239	7.04836e-05	0.00388404	5.6449e-07	1.07599e-07	8.37816e-09	0.295812	0.120719	0.000314131	1.82113e-07	0.0208561	0.0370893	0.00248218	0.300365	0.870503	0.38251	0.00431265	0.000342	0.00226547	0.0367125	0.119372	2.83989e-09	0.00401166
Carbondisulfide	Coeffitient	-,362*	,449**	-0.236051	-,339*	,420*	1	0.176331	,349*	0.289079	-0.307754	0.14055	,349*	,616**	,518**	0.247635	-0.298217	0.20027	0.213399	0.0322508	,348*	0.225684	0.240224	,596**	,559**	0.227767	-0.00991055	0.281538	,437**	,443**	,546**	,539**	-0.0567604	,370*	,527**	,563**	,421*	-,344*	0.0710148	-0.0169127	0.21443	0.258095	0.173097	,539**	,554**	,563**	0.279942	,495**	,434**
	p-value	0.0301407	0.00604661	0.165747	0.0432768	0.0108506		0.303605	0.0369256	0.0872684	0.0678566	0.413582	0.0367939	6.38874e-05	0.00119893	0.145347	0.0772949	0.241548	0.211424	0.851877	0.0373984	0.185681	0.158175	0.000125658	0.000391669	0.181545	0.954254	0.0962222	0.00763455	0.00676785	0.000577912	0.000691061	0.7423	0.0263205	0.000959906	0.000355777	0.0105797	0.0402387	0.680653	0.92201	0.209173	0.128562	0.312698	0.000690089	0.00045986	0.000348697	0.0982032	0.00214543	0.00818456
Dimethylsulfide	Coeffitient	0.137452	0.167945	,374*	0.156499	0.29112	0.176331	1	0.045397	,417*	0.128473	,345*	0.245158	0.109079	0.127928	0.27619	0.0746461	0.257143	0.294466	-0.084604	-0.0046344	0.253862	-0.0113508	0.0298584	0.0187902	-0.191629	0.157529	0.200644	-0.155817	0.0972642	0.107729	0.145958	0.261519	-0.247286	-0.0818585	0.137613	-0.0469073	-0.328185	0.260568	0.132898	-0.164558	-0.185755	0.171372	0.0773354	-0.118641	0.00362248	-0.134479	,546**	-0.097249
	p-value	0.424053	0.327538	0.0246356	0.362037	0.0849596	0.303605		0.792624	0.0113484	0.455223	0.03954	0.149547	0.526556	0.457154	0.102985	0.665251	0.130027	0.0812761	0.623716	0.978599	0.135172	0.947614	0.862756	0.913383	0.262879	0.358847	0.240653	0.364159	0.572529	0.531718	0.395656	0.123393	0.145933	0.635061	0.423504	0.785883	0.0506866	0.124813	0.439708	0.337527	0.278068	0.317618	0.65393	0.49072	0.983271	0.434239	0.000572824	0.57259
Isopropyl Alcohol	Coeffitient	-,394*	,826**	0.106618	0.139563	0.317519	,349*	0.045397	1	0.204157	-,406*	0.176918	,332*	,494**	,431**	,501**	0.0319076	0.280942	0.293913	,415*	0.183451	0.221854	0.216269	,507**	,709**	-0.177162	-0.269269	0.142249	,772**	0.308614	,346*	0.302268	-,362*	0.0305165	,715**	0.296227	-0.0496114	-0.293394	0.216611	-0.0455505	,428**	-0.0156134	-0.0135512	,624**	,688**	,397*	,650**	0.318816	0.256152
	p-value	0.0175711	5.65185e-10	0.535982	0.4169	0.0591548	0.0369256	0.792624		0.232345	0.0139989	0.30197	0.047572	0.00218565	0.00874863	0.00185961	0.853436	0.096958	0.0818761	0.0117825	0.284178	0.193457	0.205201	0.00160551	1.30179e-06	0.301293	0.112267	0.407901	3.4829e-08	0.0670515	0.0389158	0.0731688	0.0298492	0.859761	9.49042e-07	0.079388	0.773852	0.0824422	0.204466	0.791938	0.00925803	0.927986	0.937477	4.71509e-05	3.61767e-06	0.0166521	1.76393e-05	0.0580688	0.131565
Acetacetat Methyl Esther	Coeffitient	0.198198	0.285797	0.244788	-0.149807	,756**	0.289079	,417*	0.204157	1	-,414*	,648**	,704**	,557**	,755**	,524**	-0.0633205	,519**	,601**	,484**	,483**	,723**	-0.0288372	,533**	,463**	0.188796	,353*	,600**	0.297661	,611**	,736**	,670**	,362*	0.0401145	,339*	,518**	0.263918	-0.232175	,531**	0.223892	-0.185225	0.0940278	,459**	,428**	0.28538	0.310419	0.141007	,761**	0.187749
	p-value	0.246554	0.0910834	0.150182	0.383178	9.44287e-08	0.0872684	0.0113484	0.232345		0.0119781	1.9394e-05	1.66623e-06	0.000418189	1.03776e-07	0.00104295	0.713706	0.00117632	0.000107913	0.00280763	0.00286348	6.27087e-07	0.867408	0.000826982	0.00448028	0.270135	0.0347635	0.000110254	0.0778759	7.52861e-05	3.11906e-07	7.71158e-06	0.0299636	0.816316	0.0433614	0.00120051	0.119864	0.173011	0.000856971	0.189291	0.279466	0.585432	0.00486389	0.00923119	0.0915768	0.0653881	0.41205	7.31654e-08	0.27285
Pentane	Coeffitient	-0.0318571	-,368*	-0.0412575	0.183309	-,613**	-0.307754	0.128473	-,406*	-,414*	1	-,377*	-,748**	-,696**	-,663**	-0.288803	,331*	-,426**	-,481**	-,472**	-,389*	-,629**	0.0147828	-,723**	-,736**	-0.246659	-0.16503	-,552**	-,620**	-,687**	-,535**	-,608**	-0.088782	-0.291164	-,638**	-,502**	-0.312968	0.0945267	-,349*	-0.218325	0.00707588	-0.266401	-,459**	-,595**	-,542**	-,507**	-0.264371	-,413*	-,510**
	p-value	0.853666	0.0272159	0.811175	0.284558	7.14998e-05	0.0678566	0.455223	0.0139989	0.0119781		0.0233943	1.57918e-07	2.416e-06	1.04116e-05	0.0875848	0.048735	0.00950517	0.00298207	0.00365248	0.0190649	3.90832e-05	0.931807	6.32822e-07	3.16065e-07	0.146991	0.336124	0.000479403	5.51282e-05	3.6744e-06	0.000775467	8.30324e-05	0.606615	0.0849098	2.88694e-05	0.00180996	0.0630934	0.583435	0.0368381	0.200821	0.96733	0.116292	0.00486881	0.000130238	0.000631934	0.00160706	0.119207	0.0123983	0.00149988
2-Methylpropanal	Coeffitient	,549**	0.235439	,512**	0.282111	,574**	0.14055	,345*	0.176918	,648**	-,377*	1	,601**	0.315518	,556**	0.297555	-0.10399	,887**	,933**	,364*	0.237127	,740**	0.0378872	0.279794	0.285199	0.0918223	,404*	,847**	0.193519	0.281639	,507**	,419*	,612**	-0.152047	0.171182	0.187314	0.0497423	-0.204376	,516**	,395*	-0.0576082	-0.0869719	,621**	0.206138	0.0109556	0.0869395	0.106277	,725**	-0.0529194
	p-value	0.00052132	0.166879	0.00141376	0.0955183	0.000251881	0.413582	0.03954	0.30197	1.9394e-05	0.0233943		0.000104769	0.0608615	0.000427306	0.0779869	0.546137	6.13982e-13	1.15464e-16	0.0289527	0.163771	2.43486e-07	0.826355	0.098389	0.0917908	0.594298	0.0145775	7.21739e-11	0.258111	0.0960978	0.0015865	0.0110251	7.40581e-05	0.376023	0.318164	0.273982	0.773271	0.231834	0.0012628	0.0169924	0.738585	0.614	5.2358e-05	0.227747	0.949436	0.614132	0.537294	5.75635e-07	0.759205
Methylvinylketone	Coeffitient	0.113925	,382*	0.145183	-0.251875	,805**	,349*	0.245158	,332*	,704**	-,748**	,601**	1	,669**	,753**	,363*	-0.308449	,552**	,655**	,428**	,532**	,704**	0.0645031	,683**	,620**	0.226575	0.319816	,691**	,464**	,711**	,650**	,757**	0.288041	0.152728	,487**	,659**	0.224005	-0.274091	,522**	0.121063	-0.171895	0.084362	,596**	,543**	,452**	,504**	0.193145	,773**	,424**
	p-value	0.508238	0.0213697	0.398197	0.138361	3.12638e-09	0.0367939	0.149547	0.047572	1.66623e-06	1.57918e-07	0.000104769		8.17791e-06	1.14744e-07	0.0295783	0.0672053	0.000489066	1.483e-05	0.00912648	0.000850234	1.65157e-06	0.708591	4.53482e-06	5.50922e-05	0.183905	0.0572426	3.06854e-06	0.00432864	1.16416e-06	1.76474e-05	9.12038e-08	0.0884611	0.373864	0.0025946	1.24547e-05	0.189062	0.105736	0.00109046	0.481845	0.316122	0.624713	0.000124689	0.000628221	0.00566323	0.00172657	0.259049	3.36463e-08	0.00991109
Ethylacetate	Coeffitient	-0.252028	,674**	-0.0691565	-0.315132	,738**	,616**	0.109079	,494**	,557**	-,696**	0.315518	,669**	1	,836**	,408*	-0.234128	,398*	,411*	,482**	,641**	,553**	0.0825767	,948**	,859**	0.312371	0.186349	,477**	,758**	,853**	,805**	,791**	-0.0627173	,448**	,809**	,820**	,510**	-,366*	0.310337	-0.000149757	0.161821	,348*	0.273053	,862**	,793**	,707**	,424**	,587**	,677**
	p-value	0.138112	6.65633e-06	0.688585	0.0611955	2.81271e-07	6.38874e-05	0.526556	0.00218565	0.000418189	2.416e-06	0.0608615	8.17791e-06		2.19512e-10	0.0133805	0.169324	0.0163108	0.0127217	0.00293428	2.55951e-05	0.000463825	0.632085	1.79398e-18	1.92719e-11	0.0636248	0.276506	0.00324791	8.77582e-08	3.96631e-11	3.16364e-09	9.57046e-09	0.71632	0.00609163	2.28698e-09	9.59676e-10	0.00150027	0.0279631	0.0654628	0.999308	0.345736	0.037432	0.107117	1.44507e-11	7.92369e-09	1.42699e-06	0.00994914	0.000169889	5.89764e-06
Methylpropionate	Coeffitient	-0.0272844	,504**	-0.0427284	-0.31583	,806**	,518**	0.127928	,431**	,755**	-,663**	,556**	,753**	,836**	1	,443**	-0.168082	,544**	,611**	,645**	,596**	,693**	0.00306779	,866**	,794**	0.320412	0.254826	,664**	,680**	,781**	,922**	,800**	0.16834	0.292577	,728**	,708**	,470**	-0.1861	,530**	0.0954833	0.113408	0.269505	,385*	,696**	,635**	,579**	,392*	,725**	,457**
	p-value	0.87449	0.0017203	0.804571	0.0605931	3.01968e-09	0.00119893	0.457154	0.00874863	1.03776e-07	1.04116e-05	0.000427306	1.14744e-07	2.19512e-10		0.00685195	0.327137	0.000598084	7.53899e-05	2.15056e-05	0.000124128	2.79596e-06	0.985833	8.64322e-12	7.78205e-09	0.0567545	0.133644	9.92921e-06	5.14267e-06	1.90623e-08	1.44948e-15	4.67732e-09	0.326386	0.0833401	4.83313e-07	1.34108e-06	0.00381499	0.277159	0.000878253	0.579614	0.510176	0.11194	0.0204389	2.46934e-06	3.13115e-05	0.000217494	0.0179879	5.75635e-07	0.00506806
Benzene	Coeffitient	-0.12278	,461**	0.225225	0.0990991	,387*	0.247635	0.27619	,501**	,524**	-0.288803	0.297555	,363*	,408*	,443**	1	-0.128185	0.18121	0.231403	0.251723	0.128476	,444**	-0.111974	,442**	,465**	0.0258854	0.0311454	0.279459	,507**	0.278699	,412*	0.296308	0.0519949	-0.00284683	,507**	0.242626	-0.00128866	-0.241956	0.242209	0.24245	-0.135366	0.0225483	0.182446	,494**	,451**	,419*	0.303948	,528**	0.167808
	p-value	0.475606	0.0047005	0.1866	0.565272	0.0197586	0.145347	0.102985	0.00185961	0.00104295	0.0875848	0.0779869	0.0295783	0.0133805	0.00685195		0.456241	0.290204	0.174485	0.138606	0.455213	0.00672814	0.515573	0.00699821	0.00425899	0.880878	0.8569	0.0988094	0.00160116	0.0997681	0.0126254	0.079302	0.76329	0.986853	0.00159669	0.15393	0.994049	0.155105	0.154662	0.154239	0.431184	0.896146	0.28687	0.00218097	0.00576313	0.0110721	0.0715086	0.000923109	0.327938
Hexane	Coeffitient	-0.0774775	0.00870045	0.0643501	0.211583	-0.287516	-0.298217	0.0746461	0.0319076	-0.0633205	,331*	-0.10399	-0.308449	-0.234128	-0.168082	-0.128185	1	-0.0293436	-0.0777349	0.251462	-0.0715757	-0.11586	0.195878	-0.202574	-0.0851995	-0.10367	0.150837	-0.23284	-0.0754039	-0.144293	-0.113778	-0.302766	-0.0216216	-0.125002	-0.0895811	-0.276562	-0.0301547	,366*	0.0670106	-0.108953	0.293208	0.139891	-,386*	-0.153862	-0.15899	-0.20258	0.203937	-0.160103	-0.225943
	p-value	0.653334	0.959835	0.709252	0.215428	0.0890692	0.0772949	0.665251	0.853436	0.713706	0.048735	0.546137	0.0672053	0.169324	0.327137	0.456241		0.865101	0.652255	0.139029	0.678266	0.501012	0.252239	0.236064	0.621267	0.547377	0.379879	0.17175	0.662054	0.401126	0.508787	0.0726731	0.900392	0.467595	0.603367	0.102504	0.861408	0.0281312	0.697786	0.527039	0.0826462	0.415795	0.0200674	0.370282	0.354352	0.236049	0.232858	0.350948	0.185163
3-Methylbutanale	Coeffitient	,459**	,355*	,470**	0.282625	,472**	0.20027	0.257143	0.280942	,519**	-,426**	,887**	,552**	,398*	,544**	0.18121	-0.0293436	1	,972**	,444**	0.271627	,674**	0.165354	,358*	,379*	0.0828075	,356*	,823**	0.29687	0.300878	,502**	,411*	,479**	-0.0248451	0.284703	0.2624	0.127835	-0.101931	,543**	0.285253	0.0382333	-0.00414152	,531**	0.284282	0.096997	0.165798	0.192709	,599**	0.106606
	p-value	0.00481744	0.0334084	0.00382269	0.0948891	0.00365092	0.241548	0.130027	0.096958	0.00117632	0.00950517	6.13982e-13	0.000489066	0.0163108	0.000598084	0.290204	0.865101		4.35969e-23	0.00668735	0.109036	6.65797e-06	0.335163	0.0321576	0.0226766	0.63113	0.0332347	7.39219e-10	0.0787072	0.0745648	0.00181867	0.0127686	0.00313808	0.885633	0.0923823	0.122088	0.457483	0.554156	0.000625792	0.0917277	0.824793	0.980875	0.000868633	0.0928866	0.57359	0.333848	0.260147	0.000113608	0.53603
3-Pentanone	Coeffitient	,454**	,332*	,446**	0.221107	,560**	0.213399	0.294466	0.293913	,601**	-,481**	,933**	,655**	,411*	,611**	0.231403	-0.0777349	,972**	1	,472**	0.268538	,746**	0.152469	,391*	,421*	0.0589826	,372*	,876**	0.311898	,331*	,537**	,475**	,498**	-0.087993	0.303366	0.282975	0.105155	-0.169627	,570**	0.325362	0.0160166	-0.0383474	,612**	0.288189	0.118107	0.165241	0.190881	,689**	0.0711728
	p-value	0.00543804	0.0477633	0.00646319	0.195	0.000381887	0.211424	0.0812761	0.0818761	0.000107913	0.00298207	1.15464e-16	1.483e-05	0.0127217	7.53899e-05	0.174485	0.652255	4.35969e-23		0.00364771	0.113283	1.80963e-07	0.374683	0.0182961	0.0105907	0.732574	0.0252826	2.46662e-12	0.0640487	0.0485697	0.000726284	0.00343249	0.00199314	0.609829	0.0720804	0.094464	0.541625	0.322647	0.000284068	0.0528279	0.926131	0.824278	7.18413e-05	0.0882906	0.492689	0.335499	0.264782	3.41071e-06	0.679981
Isopropylacetate	Coeffitient	0.0201065	,353*	0.000261124	-0.00130562	,337*	0.0322508	-0.084604	,415*	,484**	-,472**	,364*	,428**	,482**	,645**	0.251723	0.251462	,444**	,472**	1	0.240557	,470**	-0.019451	,495**	,626**	0.0423293	0.200282	,420*	,565**	,438**	,554**	0.325228	0.0185398	0.0324245	,519**	0.231498	0.276102	0.172864	,450**	0.0637666	0.202842	0.300791	0.161281	,379*	,418*	0.231517	,498**	0.286191	0.0361011
	p-value	0.907341	0.0345312	0.998794	0.99397	0.0441969	0.851877	0.623716	0.0117825	0.00280763	0.00365248	0.0289527	0.00912648	0.00293428	2.15056e-05	0.138606	0.139029	0.00668735	0.00364771		0.157581	0.00383382	0.910349	0.00212807	4.36812e-05	0.806362	0.241521	0.0108685	0.00033165	0.00757879	0.00045061	0.0529306	0.914534	0.851088	0.00117721	0.174304	0.1031	0.313361	0.00590185	0.711775	0.235432	0.0746528	0.34737	0.0225252	0.0111289	0.174266	0.00199585	0.0906178	0.834425
2-Pentanone	Coeffitient	-0.174047	,376*	-0.0677137	-,384*	,642**	,348*	-0.0046344	0.183451	,483**	-,389*	0.237127	,532**	,641**	,596**	0.128476	-0.0715757	0.271627	0.268538	0.240557	1	0.308009	0.10203	,620**	,415*	,486**	0.187178	0.26446	,405*	,744**	,647**	,754**	0.0368177	,386*	,429**	,732**	,496**	-0.132853	0.288705	-0.12425	0.0573647	,394*	0.0730498	,476**	,533**	,338*	0.250482	,464**	,644**
	p-value	0.310008	0.0239008	0.694767	0.020813	2.40242e-05	0.0373984	0.978599	0.284178	0.00286348	0.0190649	0.163771	0.000850234	2.55951e-05	0.000124128	0.455213	0.678266	0.109036	0.113283	0.157581		0.0676169	0.553766	5.56387e-05	0.0119513	0.00268589	0.274336	0.119078	0.014396	1.9464e-07	1.97285e-05	1.08203e-07	0.831185	0.0200253	0.00899412	3.89398e-07	0.00209494	0.439867	0.0876967	0.470297	0.739652	0.0173742	0.672006	0.00334245	0.000812452	0.0435332	0.140628	0.00434477	2.22149e-05
2,3-Pentandione	Coeffitient	,382*	0.245258	,415*	0.0646241	,698**	0.225684	0.253862	0.221854	,723**	-,629**	,740**	,704**	,553**	,693**	,444**	-0.11586	,674**	,746**	,470**	0.308009	1	0.00506316	,548**	,493**	0.0878526	,413*	,834**	,366*	,521**	,632**	,618**	,509**	-0.0524211	,437**	,378*	0.116267	-0.136715	,531**	,392*	-0.189665	0.0877614	,625**	,415*	0.256854	0.25113	0.107088	,758**	0.231678
	p-value	0.0215663	0.149376	0.0117777	0.708068	2.19349e-06	0.185681	0.135172	0.193457	6.27087e-07	3.90832e-05	2.43486e-07	1.65157e-06	0.000463825	2.79596e-06	0.00672814	0.501012	6.65797e-06	1.80963e-07	0.00383382	0.0676169		0.97662	0.000546344	0.00226241	0.610402	0.012305	2.67998e-10	0.0282454	0.00110882	3.50917e-05	5.94991e-05	0.00153263	0.761406	0.00766813	0.0229466	0.499498	0.426565	0.000868948	0.0180825	0.267895	0.610774	4.55652e-05	0.0117658	0.130473	0.139569	0.534175	8.61946e-08	0.173959
2,4-Dimethylfurane	Coeffitient	-0.219654	0.0944254	0.0365067	-0.0168729	0.134062	0.240224	-0.0113508	0.216269	-0.0288372	0.0147828	0.0378872	0.0645031	0.0825767	0.00306779	-0.111974	0.195878	0.165354	0.152469	-0.019451	0.10203	0.00506316	1	0.0731668	0.167962	0.039293	-0.0167195	-0.0506512	0.0301659	0.012898	-0.00398839	-0.00538809	-0.102618	0.0884483	0.117197	0.168789	-0.0320998	-0.132989	-0.0187552	-0.21244	,486**	0.0248629	-0.201263	-0.0844635	0.21242	-0.0747243	0.214117	0.174404	0.258867
	p-value	0.198025	0.58384	0.832591	0.922193	0.435676	0.158175	0.947614	0.205201	0.867408	0.931807	0.826355	0.708591	0.632085	0.985833	0.515573	0.252239	0.335163	0.374683	0.910349	0.553766	0.97662		0.67151	0.32749	0.820015	0.922899	0.769239	0.861357	0.940485	0.981582	0.97512	0.551474	0.607974	0.49605	0.325077	0.852563	0.439395	0.913544	0.213533	0.00265493	0.885552	0.239175	0.624295	0.213577	0.664921	0.209854	0.309003	0.127383
Propionic Acid Ethyl Ester	Coeffitient	-0.327156	,637**	-0.214414	-,456**	,730**	,596**	0.0298584	,507**	,533**	-,723**	0.279794	,683**	,948**	,866**	,442**	-0.202574	,358*	,391*	,495**	,620**	,548**	0.0731668	1	,877**	,358*	0.215187	,483**	,792**	,848**	,781**	,788**	-0.0885457	,506**	,861**	,823**	,527**	-0.271557	,406*	0.0389117	0.141825	,439**	0.317434	,843**	,815**	,713**	,417*	,576**	,681**
	p-value	0.0514592	2.92352e-05	0.209207	0.0051479	4.36444e-07	0.000125658	0.862756	0.00160551	0.000826982	6.32822e-07	0.098389	4.53482e-06	1.79398e-18	8.64322e-12	0.00699821	0.236064	0.0321576	0.0182961	0.00212807	5.56387e-05	0.000546344	0.67151		2.32191e-12	0.0319727	0.207532	0.00285965	8.5634e-09	6.78872e-11	1.94731e-08	1.17487e-08	0.607577	0.00163247	1.56709e-11	7.25689e-10	0.000950971	0.109131	0.0140154	0.821734	0.409315	0.00734824	0.0592264	1.11224e-10	1.47525e-09	1.09004e-06	0.011342	0.000236444	4.80843e-06
n-Propylacetate	Coeffitient	-,349*	,693**	-0.0980695	-0.220592	,628**	,559**	0.0187902	,709**	,463**	-,736**	0.285199	,620**	,859**	,794**	,465**	-0.0851995	,379*	,421*	,626**	,415*	,493**	0.167962	,877**	1	0.118223	0.0362934	,411*	,910**	,665**	,683**	,599**	-0.185328	0.305129	,927**	,617**	0.328609	-0.284942	0.275386	-0.0739322	,400*	0.2534	0.170581	,820**	,818**	,634**	,658**	,516**	,469**
	p-value	0.0369403	2.75717e-06	0.569339	0.196068	4.19507e-05	0.000391669	0.913383	1.30179e-06	0.00448028	3.16065e-07	0.0917908	5.50922e-05	1.92719e-11	7.78205e-09	0.00425899	0.621267	0.0226766	0.0105907	4.36812e-05	0.0119513	0.00226241	0.32749	2.32191e-12		0.492261	0.833555	0.0128141	1.38356e-14	9.64558e-06	4.47778e-06	0.00011225	0.279193	0.0703594	5.31097e-16	6.073e-05	0.0503718	0.0920971	0.104033	0.668269	0.0157435	0.135909	0.31989	9.4501e-10	1.10039e-09	3.34591e-05	1.31894e-05	0.00127339	0.00394411
Butanoic Acid Methyl Ester	Coeffitient	0.0891179	-0.0316584	-0.178107	-,378*	0.324404	0.227767	-0.191629	-0.177162	0.188796	-0.246659	0.0918223	0.226575	0.312371	0.320412	0.0258854	-0.10367	0.0828075	0.0589826	0.0423293	,486**	0.0878526	0.039293	,358*	0.118223	1	,446**	0.147101	0.126238	,440**	,354*	0.271295	0.205924	,819**	0.152875	,460**	,735**	0.06349	0.242758	0.132235	-0.0334757	,470**	0.14088	0.235728	0.260162	0.320378	-0.0512132	0.16613	,431**
	p-value	0.605249	0.854569	0.298681	0.0229825	0.0535698	0.181545	0.262879	0.301293	0.270135	0.146991	0.594298	0.183905	0.0636248	0.0567545	0.880878	0.547377	0.63113	0.732574	0.806362	0.00268589	0.610402	0.820015	0.0319727	0.492261		0.00640772	0.391928	0.463169	0.00726865	0.0342747	0.109487	0.22824	9.88764e-10	0.373397	0.00477221	3.31134e-07	0.712972	0.153699	0.442015	0.846317	0.00386475	0.412475	0.166344	0.125422	0.0567825	0.76675	0.332868	0.00865774
Toluene	Coeffitient	,470**	-0.14949	0.129472	-0.043758	0.255084	-0.00991055	0.157529	-0.269269	,353*	-0.16503	,404*	0.319816	0.186349	0.254826	0.0311454	0.150837	,356*	,372*	0.200282	0.187178	,413*	-0.0167195	0.215187	0.0362934	,446**	1	,457**	-0.0785677	0.291793	0.268486	0.283649	,606**	0.250262	-0.00888088	0.231403	0.242784	0.16731	,346*	0.194558	-0.148025	0.185141	,520**	0.0412276	0.0106884	0.118985	-0.297942	,358*	0.0895795
	p-value	0.00384465	0.384198	0.451694	0.799956	0.133239	0.954254	0.358847	0.112267	0.0347635	0.336124	0.0145775	0.0572426	0.276506	0.133644	0.8569	0.379879	0.0332347	0.0252826	0.241521	0.274336	0.012305	0.922899	0.207532	0.833555	0.00640772		0.0050875	0.648768	0.0842085	0.113356	0.0936471	8.83845e-05	0.140987	0.959002	0.174484	0.153654	0.329396	0.0389235	0.255513	0.388927	0.279687	0.00116191	0.81131	0.950667	0.489456	0.077582	0.032025	0.603374
2-Methyl-3-Hexanone	Coeffitient	,472**	0.250233	0.251771	0.0218931	,613**	0.281538	0.200644	0.142249	,600**	-,552**	,847**	,691**	,477**	,664**	0.279459	-0.23284	,823**	,876**	,420*	0.26446	,834**	-0.0506512	,483**	,411*	0.147101	,457**	1	0.320277	,421*	,583**	,560**	,505**	-0.0107472	,330*	0.319788	0.188395	-0.0945267	,562**	,443**	-0.178364	0.0138907	,809**	,343*	0.105749	0.30309	0.15769	,668**	0.123174
	p-value	0.00366821	0.141036	0.138529	0.899148	7.04836e-05	0.0962222	0.240653	0.407901	0.000110254	0.000479403	7.21739e-11	3.06854e-06	0.00324791	9.92921e-06	0.0988094	0.17175	7.39219e-10	2.46662e-12	0.0108685	0.119078	2.67998e-10	0.769239	0.00285965	0.0128141	0.391928	0.0050875		0.0568647	0.0106436	0.000189084	0.000382606	0.0016842	0.950396	0.0496572	0.0572654	0.271173	0.583435	0.000358216	0.00685865	0.297971	0.935914	2.28514e-09	0.0408316	0.539328	0.0723523	0.358351	8.4854e-06	0.474179
Isopropylpropionate	Coeffitient	-,389*	,733**	-0.132352	-0.165836	,469**	,437**	-0.155817	,772**	0.297661	-,620**	0.193519	,464**	,758**	,680**	,507**	-0.0754039	0.29687	0.311898	,565**	,405*	,366*	0.0301659	,792**	,910**	0.126238	-0.0785677	0.320277	1	,546**	,609**	,482**	-0.295024	0.317044	,928**	,500**	0.247095	-0.235703	0.171527	-0.145016	,418*	0.224201	0.0847961	,855**	,834**	,663**	,744**	,359*	,458**
	p-value	0.0188988	3.66251e-07	0.441607	0.333737	0.00388404	0.00763455	0.364159	3.4829e-08	0.0778759	5.51282e-05	0.258111	0.00432864	8.77582e-08	5.14267e-06	0.00160116	0.662054	0.0787072	0.0640487	0.00033165	0.014396	0.0282454	0.861357	8.5634e-09	1.38356e-14	0.463169	0.648768	0.0568647		0.000571539	8.14998e-05	0.00288836	0.0806737	0.059557	4.23172e-16	0.00188722	0.146256	0.16639	0.317176	0.398746	0.0112834	0.188664	0.622926	3.06106e-11	2.75001e-10	1.03867e-05	1.97896e-07	0.0313566	0.00493915
2-Methylpropionic Acid Ethyl Ester	Coeffitient	-0.174755	,507**	-0.10154	-,447**	,725**	,443**	0.0972642	0.308614	,611**	-,687**	0.281639	,711**	,853**	,781**	0.278699	-0.144293	0.300878	,331*	,438**	,744**	,521**	0.012898	,848**	,665**	,440**	0.291793	,421*	,546**	1	,751**	,826**	0.0649319	,453**	,581**	,807**	,603**	-0.158455	,458**	0.0348015	-0.0319131	,448**	0.290393	,723**	,666**	,603**	0.214691	,539**	,682**
	p-value	0.308015	0.00161655	0.555685	0.00626741	5.6449e-07	0.00676785	0.572529	0.0670515	7.52861e-05	3.6744e-06	0.0960978	1.16416e-06	3.96631e-11	1.90623e-08	0.0997681	0.401126	0.0745648	0.0485697	0.00757879	1.9464e-07	0.00110882	0.940485	6.78872e-11	9.64558e-06	0.00726865	0.0842085	0.0106436	0.000571539		1.34608e-07	5.43864e-10	0.706739	0.00550273	0.000201439	2.84781e-09	9.99591e-05	0.355992	0.00493269	0.840307	0.853411	0.00613229	0.0857765	6.3111e-07	9.38317e-06	9.98163e-05	0.208605	0.000700233	4.73973e-06
2-Methylbutanoic Acid Methyl Ester	Coeffitient	0.00128708	,421*	0.0289594	-0.234893	,754**	,546**	0.107729	,346*	,736**	-,535**	,507**	,650**	,805**	,922**	,412*	-0.113778	,502**	,537**	,554**	,647**	,632**	-0.00398839	,781**	,683**	,354*	0.268486	,583**	,609**	,751**	1	,806**	0.182122	0.311101	,635**	,703**	,497**	-0.168093	,402*	0.0419076	0.125816	0.283482	0.30203	,711**	,602**	,576**	0.314935	,683**	,494**
	p-value	0.994056	0.0104911	0.866851	0.167894	1.07599e-07	0.000577912	0.531718	0.0389158	3.11906e-07	0.000775467	0.0015865	1.76474e-05	3.16364e-09	1.44948e-15	0.0126254	0.508787	0.00181867	0.000726284	0.00045061	1.97285e-05	3.50917e-05	0.981582	1.94731e-08	4.47778e-06	0.0342747	0.113356	0.000189084	8.14998e-05	1.34608e-07		3.11358e-09	0.28774	0.0647674	3.13282e-05	1.78509e-06	0.00204193	0.327105	0.0151662	0.808255	0.464676	0.0938492	0.0734057	1.15157e-06	0.00010339	0.000236811	0.0613663	4.42641e-06	0.00220899
2-Hexanone	Coeffitient	-0.124258	,454**	-0.0390083	-,401*	,793**	,539**	0.145958	0.302268	,670**	-,608**	,419*	,757**	,791**	,800**	0.296308	-0.302766	,411*	,475**	0.325228	,754**	,618**	-0.00538809	,788**	,599**	0.271295	0.283649	,560**	,482**	,826**	,806**	1	0.147508	0.271949	,570**	,845**	,436**	-0.326533	,446**	0.0790066	-0.0487425	0.242772	,413*	,646**	,591**	,485**	0.123959	,679**	,544**
	p-value	0.470268	0.00537713	0.821298	0.0152346	8.37816e-09	0.000691061	0.395656	0.0731688	7.71158e-06	8.30324e-05	0.0110251	9.12038e-08	9.57046e-09	4.67732e-09	0.079302	0.0726731	0.0127686	0.00343249	0.0529306	1.08203e-07	5.94991e-05	0.97512	1.17487e-08	0.00011225	0.109487	0.0936471	0.000382606	0.00288836	5.43864e-10	3.11358e-09		0.390603	0.108601	0.000285187	8.82984e-11	0.00788052	0.0519312	0.00634815	0.646933	0.777712	0.153675	0.0124113	2.0594e-05	0.000147228	0.00273982	0.471346	5.38662e-06	0.000601507
Hexanale	Coeffitient	,777**	-0.230694	,511**	0.272844	0.179151	-0.0567604	0.261519	-,362*	,362*	-0.088782	,612**	0.288041	-0.0627173	0.16834	0.0519949	-0.0216216	,479**	,498**	0.0185398	0.0368177	,509**	-0.102618	-0.0885457	-0.185328	0.205924	,606**	,505**	-0.295024	0.0649319	0.182122	0.147508	1	-0.128496	-0.238625	-0.0128261	-0.0154639	0.170399	0.271321	0.227783	-,353*	-0.220728	,403*	-0.155883	-0.313704	-0.0997575	-,413*	,450**	-0.157684
	p-value	2.45791e-08	0.175847	0.00143223	0.107397	0.295812	0.7423	0.123393	0.0298492	0.0299636	0.606615	7.40581e-05	0.0884611	0.71632	0.326386	0.76329	0.900392	0.00313808	0.00199314	0.914534	0.831185	0.00153263	0.551474	0.607577	0.279193	0.22824	8.83845e-05	0.0016842	0.0806737	0.706739	0.28774	0.390603		0.455142	0.161045	0.940817	0.928673	0.320416	0.109452	0.181514	0.034913	0.195786	0.0147766	0.363953	0.0624428	0.562678	0.0122167	0.00583622	0.358367
Butanoic Acid Ethyl Ester	Coeffitient	-0.25505	0.163956	-,380*	-,553**	0.263332	,370*	-0.247286	0.0305165	0.0401145	-0.291164	-0.152047	0.152728	,448**	0.292577	-0.00284683	-0.125002	-0.0248451	-0.087993	0.0324245	,386*	-0.0524211	0.0884483	,506**	0.305129	,819**	0.250262	-0.0107472	0.317044	,453**	0.311101	0.271949	-0.128496	1	,403*	,577**	,754**	0.00388204	0.0783194	-0.0854703	0.0779222	,518**	0.0141821	,437**	,460**	,512**	0.0853276	0.0366206	,586**
	p-value	0.133291	0.339322	0.0223305	0.000463083	0.120719	0.0263205	0.145933	0.859761	0.816316	0.0849098	0.376023	0.373864	0.00609163	0.0833401	0.986853	0.467595	0.885633	0.609829	0.851088	0.0200253	0.761406	0.607974	0.00163247	0.0703594	9.88764e-10	0.140987	0.950396	0.059557	0.00550273	0.0647674	0.108601	0.455142		0.0148668	0.00022903	1.08535e-07	0.982073	0.649807	0.620154	0.65147	0.00121836	0.934572	0.00773032	0.00471104	0.00140723	0.62074	0.832076	0.000172892
Propionic Acid Pentyl Ester	Coeffitient	-,407*	,691**	-0.117125	-0.256773	,567**	,527**	-0.0818585	,715**	,339*	-,638**	0.171182	,487**	,809**	,728**	,507**	-0.0895811	0.284703	0.303366	,519**	,429**	,437**	0.117197	,861**	,927**	0.152875	-0.00888088	,330*	,928**	,581**	,635**	,570**	-0.238625	,403*	1	,634**	0.313036	-0.244803	0.162947	-0.123029	,381*	0.298592	0.0734312	,806**	,859**	,631**	,661**	,454**	,547**
	p-value	0.0137642	3.07236e-06	0.496318	0.130599	0.000314131	0.000959906	0.635061	9.49042e-07	0.0433614	2.88694e-05	0.318164	0.0025946	2.28698e-09	4.83313e-07	0.00159669	0.603367	0.0923823	0.0720804	0.00117721	0.00899412	0.00766813	0.49605	1.56709e-11	5.31097e-16	0.373397	0.959002	0.0496572	4.23172e-16	0.000201439	3.13282e-05	0.000285187	0.161045	0.0148668		3.35355e-05	0.0630331	0.150155	0.342343	0.474706	0.0217522	0.0769059	0.670389	3.09574e-09	2.06927e-11	3.74431e-05	1.13333e-05	0.00544954	0.000555783
Acidic Acid Butyl Ester	Coeffitient	-0.289655	,515**	-0.129062	-,515**	,746**	,563**	0.137613	0.296227	,518**	-,502**	0.187314	,659**	,820**	,708**	0.242626	-0.276562	0.2624	0.282975	0.231498	,732**	,378*	0.168789	,823**	,617**	,460**	0.231403	0.319788	,500**	,807**	,703**	,845**	-0.0128261	,577**	,634**	1	,566**	-,423*	,350*	-0.117766	0.0555128	,330*	0.192136	,684**	,705**	,565**	0.214149	,567**	,699**
	p-value	0.0866118	0.00132426	0.45314	0.00132108	1.82113e-07	0.000355777	0.423504	0.079388	0.00120051	0.00180996	0.273982	1.24547e-05	9.59676e-10	1.34108e-06	0.15393	0.102504	0.122088	0.094464	0.174304	3.89398e-07	0.0229466	0.325077	7.25689e-10	6.073e-05	0.00477221	0.174484	0.0572654	0.00188722	2.84781e-09	1.78509e-06	8.82984e-11	0.940817	0.00022903	3.35355e-05		0.000324558	0.0101083	0.0363862	0.493948	0.747779	0.0491629	0.261596	4.2007e-06	1.55208e-06	0.000331018	0.209785	0.000311181	2.16082e-06
Methylvalerate	Coeffitient	-0.191237	0.178193	-0.317526	-,505**	,384*	,421*	-0.0469073	-0.0496114	0.263918	-0.312968	0.0497423	0.224005	,510**	,470**	-0.00128866	-0.0301547	0.127835	0.105155	0.276102	,496**	0.116267	-0.0320998	,527**	0.328609	,735**	0.242784	0.188395	0.247095	,603**	,497**	,436**	-0.0154639	,754**	0.313036	,566**	1	0.035567	,339*	0.137266	0.0126746	,600**	0.0894926	,391*	,347*	,339*	0.115043	0.163918	,402*
	p-value	0.263875	0.298443	0.0591491	0.00166538	0.0208561	0.0105797	0.785883	0.773852	0.119864	0.0630934	0.773271	0.189062	0.00150027	0.00381499	0.994049	0.861408	0.457483	0.541625	0.1031	0.00209494	0.499498	0.852563	0.000950971	0.0503718	3.31134e-07	0.153654	0.271173	0.146256	9.99591e-05	0.00204193	0.00788052	0.928673	1.08535e-07	0.0630331	0.000324558		0.836841	0.0432721	0.424686	0.941514	0.000108425	0.603727	0.0182172	0.0379626	0.0429379	0.504058	0.339437	0.0150994
Octane	Coeffitient	0.254826	-,434**	-0.120978	0.0131274	-,349*	-,344*	-0.328185	-0.293394	-0.232175	0.0945267	-0.204376	-0.274091	-,366*	-0.1861	-0.241956	,366*	-0.101931	-0.169627	0.172864	-0.132853	-0.136715	-0.132989	-0.271557	-0.284942	0.06349	0.16731	-0.0945267	-0.235703	-0.158455	-0.168093	-0.326533	0.170399	0.00388204	-0.244803	-,423*	0.035567	1	0.0361936	-0.000598641	-0.107983	0.164894	-0.0709218	-,363*	-0.314506	-0.169699	-0.17208	-,347*	-0.116729
	p-value	0.133644	0.00822775	0.482156	0.939429	0.0370893	0.0402387	0.0506866	0.0824422	0.173011	0.583435	0.231834	0.105736	0.0279631	0.277159	0.155105	0.0281312	0.554156	0.322647	0.313361	0.439867	0.426565	0.439395	0.109131	0.0920971	0.712972	0.329396	0.583435	0.16639	0.355992	0.327105	0.0519312	0.320416	0.982073	0.150155	0.0101083	0.836841		0.834006	0.997235	0.530744	0.336529	0.681049	0.0295102	0.0617403	0.322437	0.315593	0.0378415	0.497783
2,3-Heptanedione	Coeffitient	0.145037	0.314981	0.0765835	-0.0900906	,489**	0.0710148	0.260568	0.216611	,531**	-,349*	,516**	,522**	0.310337	,530**	0.242209	0.0670106	,543**	,570**	,450**	0.288705	,531**	-0.0187552	,406*	0.275386	0.242758	,346*	,562**	0.171527	,458**	,402*	,446**	0.271321	0.0783194	0.162947	,350*	,339*	0.0361936	1	,445**	-0.235453	0.171688	,490**	0.236604	0.132594	0.0762343	0.0474928	,486**	0.0414958
	p-value	0.398678	0.0613267	0.657088	0.6013	0.00248218	0.680653	0.124813	0.204466	0.000856971	0.0368381	0.0012628	0.00109046	0.0654628	0.000878253	0.154662	0.697786	0.000625792	0.000284068	0.00590185	0.0876967	0.000868948	0.913544	0.0140154	0.104033	0.153699	0.0389235	0.000358216	0.317176	0.00493269	0.0151662	0.00634815	0.109452	0.649807	0.342343	0.0363862	0.0432721	0.834006		0.00660404	0.166854	0.316715	0.00244034	0.16473	0.440765	0.658556	0.783274	0.00263962	0.810104
1-Methoxy-2-Propylacetate	Coeffitient	0.328953	-0.0116503	0.21162	0.225089	0.177497	-0.0169127	0.132898	-0.0455505	0.223892	-0.218325	,395*	0.121063	-0.000149757	0.0954833	0.24245	-0.108953	0.285253	0.325362	0.0637666	-0.12425	,392*	-0.21244	0.0389117	-0.0739322	0.132235	0.194558	,443**	-0.145016	0.0348015	0.0419076	0.0790066	0.227783	-0.0854703	-0.123029	-0.117766	0.137266	-0.000598641	,445**	1	-,362*	0.152329	,561**	-0.0521721	-0.23926	-0.176274	-0.197069	0.15415	-0.167133
	p-value	0.0501164	0.946234	0.215346	0.186874	0.300365	0.92201	0.439708	0.791938	0.189291	0.200821	0.0169924	0.481845	0.999308	0.579614	0.154239	0.527039	0.0917277	0.0528279	0.711775	0.470297	0.0180825	0.213533	0.821734	0.668269	0.442015	0.255513	0.00685865	0.398746	0.840307	0.808255	0.646933	0.181514	0.620154	0.474706	0.493948	0.424686	0.997235	0.00660404		0.0301954	0.375129	0.000368027	0.762506	0.159901	0.303761	0.249311	0.369377	0.329915
o-Xylene	Coeffitient	-0.323691	0.25799	-0.0922248	0.132266	0.0281583	0.21443	-0.164558	,428**	-0.185225	0.00707588	-0.0576082	-0.171895	0.161821	0.113408	-0.135366	0.293208	0.0382333	0.0160166	0.202842	0.0573647	-0.189665	,486**	0.141825	,400*	-0.0334757	-0.148025	-0.178364	,418*	-0.0319131	0.125816	-0.0487425	-,353*	0.0779222	,381*	0.0555128	0.0126746	-0.107983	-0.235453	-,362*	1	0.0126235	-,422*	0.181193	,369*	0.0106272	,548**	-0.0684582	0.0435665
	p-value	0.0541281	0.128722	0.592676	0.441906	0.870503	0.209173	0.337527	0.00925803	0.279466	0.96733	0.738585	0.316122	0.345736	0.510176	0.431184	0.0826462	0.824793	0.926131	0.235432	0.739652	0.267895	0.00265493	0.409315	0.0157435	0.846317	0.388927	0.297971	0.0112834	0.853411	0.464676	0.777712	0.034913	0.65147	0.0217522	0.747779	0.941514	0.530744	0.166854	0.0301954		0.94175	0.0104554	0.290249	0.026896	0.95095	0.000540887	0.691575	0.800814
Isopropylbutyrate	Coeffitient	-0.326873	0.0436777	-,335*	-,417*	0.150015	0.258095	-0.185755	-0.0156134	0.0940278	-0.266401	-0.0869719	0.084362	,348*	0.269505	0.0225483	0.139891	-0.00414152	-0.0383474	0.300791	,394*	0.0877614	0.0248629	,439**	0.2534	,470**	0.185141	0.0138907	0.224201	,448**	0.283482	0.242772	-0.220728	,518**	0.298592	,330*	,600**	0.164894	0.171688	0.152329	0.0126235	1	0.0422636	0.20594	,381*	0.256388	0.0838729	0.0510787	,424*
	p-value	0.0516728	0.800316	0.045487	0.0114541	0.38251	0.128562	0.278068	0.927986	0.585432	0.116292	0.614	0.624713	0.037432	0.11194	0.896146	0.415795	0.980875	0.824278	0.0746528	0.0173742	0.610774	0.885552	0.00734824	0.135909	0.00386475	0.279687	0.935914	0.188664	0.00613229	0.0938492	0.153675	0.195786	0.00121836	0.0769059	0.0491629	0.000108425	0.336529	0.316715	0.375129	0.94175		0.806656	0.228203	0.0220348	0.131198	0.626729	0.767345	0.0100272
2-Acetoxy-3-Butanone	Coeffitient	,461**	0.041858	0.113897	-0.0920138	,465**	0.173097	0.171372	-0.0135512	,459**	-,459**	,621**	,596**	0.273053	,385*	0.182446	-,386*	,531**	,612**	0.161281	0.0730498	,625**	-0.201263	0.317434	0.170581	0.14088	,520**	,809**	0.0847961	0.290393	0.30203	,413*	,403*	0.0141821	0.0734312	0.192136	0.0894926	-0.0709218	,490**	,561**	-,422*	0.0422636	1	0.198999	-0.0421494	0.244318	-0.162083	,475**	0.0235671
	p-value	0.00462061	0.808478	0.508343	0.593526	0.00431265	0.312698	0.317618	0.937477	0.00486389	0.00486881	5.2358e-05	0.000124689	0.107117	0.0204389	0.28687	0.0200674	0.000868633	7.18413e-05	0.34737	0.672006	4.55652e-05	0.239175	0.0592264	0.31989	0.412475	0.00116191	2.28514e-09	0.622926	0.0857765	0.0734057	0.0124113	0.0147766	0.934572	0.670389	0.261596	0.603727	0.681049	0.00244034	0.000368027	0.0104554	0.806656		0.244612	0.807169	0.150991	0.344944	0.00339048	0.891481
2-Methylbutanoic Acid Ethyl Ester	Coeffitient	-,329*	,743**	-0.0673653	-0.234027	,564**	,539**	0.0773354	,624**	,428**	-,595**	0.206138	,543**	,862**	,696**	,494**	-0.153862	0.284282	0.288189	,379*	,476**	,415*	-0.0844635	,843**	,820**	0.235728	0.0412276	,343*	,855**	,723**	,711**	,646**	-0.155883	,437**	,806**	,684**	,391*	-,363*	0.236604	-0.0521721	0.181193	0.20594	0.198999	1	,782**	,781**	,468**	,462**	,568**
	p-value	0.0498742	2.10652e-07	0.696262	0.169512	0.000342	0.000690089	0.65393	4.71509e-05	0.00923119	0.000130238	0.227747	0.000628221	1.44507e-11	2.46934e-06	0.00218097	0.370282	0.0928866	0.0882906	0.0225252	0.00334245	0.0117658	0.624295	1.11224e-10	9.4501e-10	0.166344	0.81131	0.0408316	3.06106e-11	6.3111e-07	1.15157e-06	2.0594e-05	0.363953	0.00773032	3.09574e-09	4.2007e-06	0.0182172	0.0295102	0.16473	0.762506	0.290249	0.228203	0.244612		1.75225e-08	1.92583e-08	0.00398608	0.00452047	0.000303244
Butanoic Acid Propyl Ester	Coeffitient	-,543**	,663**	-0.195597	-0.319583	,493**	,554**	-0.118641	,688**	0.28538	-,542**	0.0109556	,452**	,793**	,635**	,451**	-0.15899	0.096997	0.118107	,418*	,533**	0.256854	0.21242	,815**	,818**	0.260162	0.0106884	0.105749	,834**	,666**	,602**	,591**	-0.313704	,460**	,859**	,705**	,347*	-0.314506	0.132594	-0.23926	,369*	,381*	-0.0421494	,782**	1	,633**	,530**	,403*	,676**
	p-value	0.000622383	1.04486e-05	0.252934	0.0574348	0.00226547	0.00045986	0.49072	3.61767e-06	0.0915768	0.000631934	0.949436	0.00566323	7.92369e-09	3.13115e-05	0.00576313	0.354352	0.57359	0.492689	0.0111289	0.000812452	0.130473	0.213577	1.47525e-09	1.10039e-09	0.125422	0.950667	0.539328	2.75001e-10	9.38317e-06	0.00010339	0.000147228	0.0624428	0.00471104	2.06927e-11	1.55208e-06	0.0379626	0.0617403	0.440765	0.159901	0.026896	0.0220348	0.807169	1.75225e-08		3.43831e-05	0.00088043	0.014678	6.10286e-06
3-Methylbutanoic Acid Ethyl Ester	Coeffitient	-0.269178	,533**	-0.278931	-,403*	,349*	,563**	0.00362248	,397*	0.310419	-,507**	0.0869395	,504**	,707**	,579**	,419*	-0.20258	0.165798	0.165241	0.231517	,338*	0.25113	-0.0747243	,713**	,634**	0.320378	0.118985	0.30309	,663**	,603**	,576**	,485**	-0.0997575	,512**	,631**	,565**	,339*	-0.169699	0.0762343	-0.176274	0.0106272	0.256388	0.244318	,781**	,633**	1	,332*	,355*	,584**
	p-value	0.112393	0.00081375	0.0994752	0.0149037	0.0367125	0.000348697	0.983271	0.0166521	0.0653881	0.00160706	0.614132	0.00172657	1.42699e-06	0.000217494	0.0110721	0.236049	0.333848	0.335499	0.174266	0.0435332	0.139569	0.664921	1.09004e-06	3.34591e-05	0.0567825	0.489456	0.0723523	1.03867e-05	9.98163e-05	0.000236811	0.00273982	0.562678	0.00140723	3.74431e-05	0.000331018	0.0429379	0.322437	0.658556	0.303761	0.95095	0.131198	0.150991	1.92583e-08	3.43831e-05		0.0475955	0.0337697	0.000186425
p-Xylene	Coeffitient	-,392*	,640**	-0.114633	-0.00940045	0.264257	0.279942	-0.134479	,650**	0.141007	-0.264371	0.106277	0.193145	,424**	,392*	0.303948	0.203937	0.192709	0.190881	,498**	0.250482	0.107088	0.214117	,417*	,658**	-0.0512132	-0.297942	0.15769	,744**	0.214691	0.314935	0.123959	-,413*	0.0853276	,661**	0.214149	0.115043	-0.17208	0.0474928	-0.197069	,548**	0.0838729	-0.162083	,468**	,530**	,332*	1	0.140484	0.165567
	p-value	0.0179879	2.60142e-05	0.505586	0.956606	0.119372	0.0982032	0.434239	1.76393e-05	0.41205	0.119207	0.537294	0.259049	0.00994914	0.0179879	0.0715086	0.232858	0.260147	0.264782	0.00199585	0.140628	0.534175	0.209854	0.011342	1.31894e-05	0.76675	0.077582	0.358351	1.97896e-07	0.208605	0.0613663	0.471346	0.0122167	0.62074	1.13333e-05	0.209785	0.504058	0.315593	0.783274	0.249311	0.000540887	0.626729	0.344944	0.00398608	0.00088043	0.0475955		0.413801	0.334531
Benzaldehyde	Coeffitient	0.140798	,374*	,332*	-0.0774775	,807**	,495**	,546**	0.318816	,761**	-,413*	,725**	,773**	,587**	,725**	,528**	-0.160103	,599**	,689**	0.286191	,464**	,758**	0.174404	,576**	,516**	0.16613	,358*	,668**	,359*	,539**	,683**	,679**	,450**	0.0366206	,454**	,567**	0.163918	-,347*	,486**	0.15415	-0.0684582	0.0510787	,475**	,462**	,403*	,355*	0.140484	1	0.290366
	p-value	0.412749	0.0244784	0.0476888	0.653334	2.83989e-09	0.00214543	0.000572824	0.0580688	7.31654e-08	0.0123983	5.75635e-07	3.36463e-08	0.000169889	5.75635e-07	0.000923109	0.350948	0.000113608	3.41071e-06	0.0906178	0.00434477	8.61946e-08	0.309003	0.000236444	0.00127339	0.332868	0.032025	8.4854e-06	0.0313566	0.000700233	4.42641e-06	5.38662e-06	0.00583622	0.832076	0.00544954	0.000311181	0.339437	0.0378415	0.00263962	0.369377	0.691575	0.767345	0.00339048	0.00452047	0.014678	0.0337697	0.413801		0.0858063
Propionic Acid Butyl Ester	Coeffitient	-0.295888	,343*	-0.142652	-,435**	,468**	,434**	-0.097249	0.256152	0.187749	-,510**	-0.0529194	,424**	,677**	,457**	0.167808	-0.225943	0.106606	0.0711728	0.0361011	,644**	0.231678	0.258867	,681**	,469**	,431**	0.0895795	0.123174	,458**	,682**	,494**	,544**	-0.157684	,586**	,547**	,699**	,402*	-0.116729	0.0414958	-0.167133	0.0435665	,424*	0.0235671	,568**	,676**	,584**	0.165567	0.290366	1
	p-value	0.0797481	0.0403807	0.406559	0.00796542	0.00401166	0.00818456	0.57259	0.131565	0.27285	0.00149988	0.759205	0.00991109	5.89764e-06	0.00506806	0.327938	0.185163	0.53603	0.679981	0.834425	2.22149e-05	0.173959	0.127383	4.80843e-06	0.00394411	0.00865774	0.603374	0.474179	0.00493915	4.73973e-06	0.00220899	0.000601507	0.358367	0.000172892	0.000555783	2.16082e-06	0.0150994	0.497783	0.810104	0.329915	0.800814	0.0100272	0.891481	0.000303244	6.10286e-06	0.000186425	0.334531	0.0858063
Butanoic Acid Butyl Ester	Coeffitient	-0.223343	-0.0703894	-0.250724	-,440**	0.174487	,418*	-0.171265	-0.247272	0	-0.119278	-0.254482	0.0377179	,345*	0.0757003	-0.0311391	-,393*	-0.230322	-0.247503	-,368*	,457**	0.00429616	0.0419119	0.324277	0.0343604	,461**	0.16536	-0.0727944	0.0324451	0.328274	0.194364	,407*	-0.0740897	,480**	0.140135	,495**	,352*	-0.285621	-0.238238	-0.0387078	-0.102916	,399*	0.0516922	0.227345	0.311554	0.251664	-0.24727	0.0424137	,569**
	p-value	0.190407	0.683319	0.140232	0.00720956	0.30877	0.0111311	0.317925	0.145957	1	0.488379	0.134188	0.827119	0.0393929	0.660804	0.856929	0.0177373	0.176563	0.14557	0.027393	0.00507858	0.980161	0.808236	0.0536694	0.842305	0.00466551	0.335146	0.673089	0.850994	0.0506203	0.255999	0.0136683	0.667602	0.00305837	0.414974	0.00212166	0.0354969	0.0912907	0.161747	0.822653	0.550312	0.0160305	0.764629	0.182379	0.0643581	0.138702	0.14596	0.805983	0.000294537
FITC (µg/ml)	Coeffitient	-0.130245	-0.262068	-0.228571	-0.047619	-0.19305	0.0704035	-0.177091	-0.156684	-0.149292	0.0185398	-0.252767	-0.23095	-0.0370895	-0.0705277	-0.316602	0.322265	-0.206692	-0.237838	0.100271	-0.05793	-0.176622	0.105379	-0.0023166	0.0823681	0.112556	0.181467	-0.294398	-0.0242558	-0.0371421	-0.0254843	-0.134333	-0.0610039	0.17508	-0.00669284	-0.0761547	0.153351	0.176577	-0.0999258	-0.27328	,343*	0.273647	-0.239921	-0.0676348	0.0269882	-0.117313	-0.0668476	-0.230888	-0.139124
	p-value	0.448977	0.122578	0.179966	0.782711	0.259289	0.683259	0.30149	0.361462	0.384833	0.914534	0.136922	0.175355	0.829957	0.682729	0.0599322	0.0552581	0.226471	0.162473	0.560657	0.737176	0.302793	0.54076	0.989301	0.632949	0.513378	0.289507	0.0813496	0.888329	0.829719	0.882711	0.434742	0.723762	0.307101	0.969098	0.658891	0.371895	0.30292	0.562016	0.106814	0.0406835	0.106325	0.158715	0.695105	0.875842	0.495623	0.698486	0.175473	0.418381
TGF-beta1 (pg?/ml)	Coeffitient	0.0967825	0.159508	0.102445	0.187902	-0.239125	0.0283159	0.123037	0.0661499	-0.169884	0.208899	0.190219	-0.130716	-0.251384	-0.19305	0.0594595	-0.246847	0.195367	0.170142	-0.196626	-,340*	-0.0211123	-0.223795	-0.233462	-0.217761	-0.283451	-0.282625	0.194205	-0.0764585	-,345*	-0.281871	-0.229141	0.0689833	-0.225935	-0.153807	-0.258659	-0.211083	-0.124839	0.132972	0.161633	-0.298374	-0.214285	0.247831	-0.0908085	-0.216974	-0.0504361	0.0574472	-0.0030888	-,331*
	p-value	0.574442	0.352764	0.552147	0.272451	0.160144	0.869785	0.474675	0.701488	0.321902	0.221442	0.266475	0.447321	0.139155	0.259289	0.730492	0.146674	0.253505	0.321159	0.250398	0.0425622	0.902728	0.189487	0.170575	0.202016	0.0938863	0.0948891	0.256395	0.657613	0.0391897	0.0958118	0.178854	0.689327	0.185179	0.370458	0.127699	0.21654	0.468179	0.439452	0.346302	0.0771316	0.209488	0.145019	0.598393	0.203691	0.770193	0.73929	0.985736	0.0482804
TGF-beta2 (pg/ml)	Coeffitient	-0.0512259	0.324178	0.0141579	0.0562456	-0.0662848	0.137598	0.181221	0.213379	-0.0189201	0.139841	0.18431	-0.0436611	-0.0794642	-0.00540575	0.179548	-0.253041	0.183924	0.155737	-0.114249	-0.222723	0.00759575	-0.179247	-0.0616513	-0.0426025	-0.220362	-0.308771	0.182626	0.0690807	-0.161672	-0.107865	-0.0322937	-0.0230388	-0.121322	0.0229116	-0.0316664	-0.129777	-0.229745	0.248519	0.074386	-0.164956	-0.195814	0.163342	0.0795636	-0.0354075	0.100182	0.15564	0.106828	-0.262236
	p-value	0.766693	0.0537462	0.934684	0.744559	0.700907	0.423555	0.290172	0.211466	0.912787	0.415965	0.281888	0.800391	0.645022	0.975038	0.294724	0.136483	0.282915	0.364408	0.507024	0.191673	0.964931	0.295547	0.720947	0.805136	0.196546	0.0669055	0.286386	0.68891	0.346185	0.531198	0.851682	0.893899	0.480903	0.894482	0.854532	0.450623	0.177681	0.143869	0.66635	0.336343	0.252398	0.34116	0.644608	0.837563	0.561009	0.364713	0.535175	0.122329
IL-6 (pg/ml)	Coeffitient	-0.0842063	-,403*	-0.255898	0.0222976	-,497**	-0.275918	-,348*	-,340*	-,618**	,368*	-,519**	-,519**	-,446**	-,488**	-,464**	0.199105	-,468**	-,547**	-,379*	-0.280891	-,590**	0.0218072	-,376*	-,419*	0.129606	-0.0688603	-,553**	-,350*	-,420*	-,438**	-,503**	-0.204482	0.216279	-0.313958	-0.265514	-0.0960034	0.276884	-0.327297	-0.250596	0.184424	0.0652654	-,429**	-,406*	-0.2568	-0.198789	-0.181493	-,598**	-0.0959831
	p-value	0.625354	0.0147617	0.131962	0.897294	0.00206606	0.103339	0.0376342	0.0423074	5.93444e-05	0.0272698	0.00117739	0.00117624	0.00635537	0.00254613	0.00434744	0.244356	0.00401003	0.00056314	0.0228078	0.0970214	0.00015114	0.899541	0.0236439	0.0110713	0.451221	0.689853	0.000463712	0.0362476	0.0106975	0.00758925	0.00175088	0.231585	0.205179	0.0622198	0.117559	0.57754	0.102088	0.0513526	0.14044	0.281586	0.7053	0.00906333	0.0140271	0.130558	0.245121	0.289436	0.000116425	0.577621
TNF-alpha	Coeffitient	-0.176395	-0.00246379	-,373*	-0.142319	-0.318714	-0.0862654	-0.314705	-0.0987179	-,348*	0.102216	-0.256842	-0.177436	-0.0899926	-0.11145	-0.265127	0.058932	-0.17252	-0.219024	0.0530061	-0.171495	-,345*	-0.0469841	-0.0408916	0.0440987	-0.134989	0.048375	-0.172631	0.0836319	-0.107789	-0.209549	-0.205199	-0.105971	0.0392334	0.0612076	-0.0682528	-0.148925	0.18027	-0.181436	-,452**	0.219281	-0.0910218	-0.234471	-0.0602244	0.102795	0.0669803	0.213516	-0.307622	-0.0265978
	p-value	0.303425	0.988622	0.0250673	0.407669	0.0581543	0.616892	0.0615668	0.566776	0.0373202	0.55304	0.130493	0.300534	0.601698	0.517555	0.118115	0.732795	0.31434	0.199347	0.758822	0.317268	0.0391733	0.78554	0.81282	0.798431	0.432481	0.779347	0.314024	0.627724	0.531486	0.219974	0.229919	0.538475	0.820284	0.722876	0.692455	0.386017	0.292754	0.289592	0.00564321	0.198807	0.597531	0.168682	0.727156	0.550782	0.697916	0.211168	0.0679805	0.877624
[truncated: 6 more columns]
